# Supplementary material for: Neoadjuvant palbociclib and endocrine therapy versus chemotherapy in ER + /HER2- breast cancer: a randomized phase II trial
Source: Nat Commun. 2026 Apr 8;17:3403. doi: 10.1038/s41467-026-71452-6 (PMC13069018; doi:10.1038/s41467-026-71452-6)
Supplement: Supplementary file 4 — Source data [file 41467_2026_71452_MOESM4_ESM.xlsx]

## Sheet: Fig_2B
Treatment arm	ORR12	Intrinsic subtype		Treatment arm	ORR12	ROR-P score groups		Treatment arm	ORR12	PI3K/AKT/mTOR pathway mutations		Treatment arm	ORR12	Integrative clusters
Paclitaxel	1	Luminal A		Paclitaxel	1	low		Paclitaxel	1	No		Paclitaxel	1	IntClusts 3, 4, 7, 8 (low-risk)
Paclitaxel	1	Luminal A		Paclitaxel	1	low		Paclitaxel	1	No		Paclitaxel	1	IntClusts 3, 4, 7, 8 (low-risk)
Paclitaxel	0	Luminal A		Paclitaxel	0	low		Paclitaxel	1	No		Paclitaxel	1	IntClusts 3, 4, 7, 8 (low-risk)
Paclitaxel	1	Luminal A		Paclitaxel	1	low		Paclitaxel	1	No		Paclitaxel	0	IntClusts 3, 4, 7, 8 (low-risk)
Paclitaxel	1	Luminal A		Paclitaxel	1	low		Paclitaxel	0	No		Paclitaxel	1	IntClusts 3, 4, 7, 8 (low-risk)
Paclitaxel	1	Luminal A		Paclitaxel	1	low		Paclitaxel	1	No		Paclitaxel	1	IntClusts 3, 4, 7, 8 (low-risk)
Paclitaxel	1	Luminal A		Paclitaxel	1	low		Paclitaxel	1	No		Paclitaxel	1	IntClusts 3, 4, 7, 8 (low-risk)
Paclitaxel	1	Luminal A		Paclitaxel	1	low		Paclitaxel	1	No		Paclitaxel	1	IntClusts 3, 4, 7, 8 (low-risk)
Paclitaxel	1	Luminal A		Paclitaxel	0	low		Paclitaxel	1	No		Paclitaxel	1	IntClusts 3, 4, 7, 8 (low-risk)
Paclitaxel	1	Luminal A		Paclitaxel	1	low		Paclitaxel	1	No		Paclitaxel	1	IntClusts 3, 4, 7, 8 (low-risk)
Paclitaxel	1	Luminal A		Paclitaxel	1	low		Paclitaxel	0	No		Paclitaxel	1	IntClusts 3, 4, 7, 8 (low-risk)
Paclitaxel	0	Luminal A		Paclitaxel	1	low		Paclitaxel	1	No		Paclitaxel	1	IntClusts 3, 4, 7, 8 (low-risk)
Paclitaxel	1	Luminal A		Paclitaxel	1	low		Paclitaxel	1	No		Paclitaxel	0	IntClusts 3, 4, 7, 8 (low-risk)
Paclitaxel	1	Luminal A		Paclitaxel	1	low		Paclitaxel	0	No		Paclitaxel	1	IntClusts 3, 4, 7, 8 (low-risk)
Paclitaxel	1	Luminal A		Paclitaxel	1	low		Paclitaxel	1	No		Paclitaxel	1	IntClusts 3, 4, 7, 8 (low-risk)
Paclitaxel	1	Luminal A		Paclitaxel	1	low		Paclitaxel	0	No		Paclitaxel	1	IntClusts 3, 4, 7, 8 (low-risk)
Paclitaxel	1	Luminal A		Paclitaxel	1	low		Paclitaxel	0	No		Paclitaxel	1	IntClusts 3, 4, 7, 8 (low-risk)
Paclitaxel	1	Luminal A		Paclitaxel	1	low		Paclitaxel	1	No		Paclitaxel	1	IntClusts 3, 4, 7, 8 (low-risk)
Paclitaxel	0	Luminal A		Paclitaxel	1	low		Paclitaxel	1	No		Paclitaxel	1	IntClusts 3, 4, 7, 8 (low-risk)
Paclitaxel	1	Luminal A		Paclitaxel	1	low		Paclitaxel	1	No		Paclitaxel	1	IntClusts 3, 4, 7, 8 (low-risk)
Paclitaxel	1	Luminal A		Paclitaxel	0	low		Paclitaxel	1	No		Paclitaxel	0	IntClusts 3, 4, 7, 8 (low-risk)
Paclitaxel	1	Luminal A		Paclitaxel	1	low		Paclitaxel	0	No		Paclitaxel	0	IntClusts 3, 4, 7, 8 (low-risk)
Paclitaxel	1	Luminal A		Paclitaxel	0	low		Paclitaxel	1	No		Paclitaxel	1	IntClusts 3, 4, 7, 8 (low-risk)
Paclitaxel	0	Luminal A		Paclitaxel	0	low		Paclitaxel	0	No		Paclitaxel	1	IntClusts 3, 4, 7, 8 (low-risk)
Paclitaxel	1	Luminal A		Paclitaxel	1	low		Paclitaxel	1	No		Paclitaxel	1	IntClusts 3, 4, 7, 8 (low-risk)
Paclitaxel	0	Luminal A		Paclitaxel	1	low		Paclitaxel	0	No		Paclitaxel	1	IntClusts 3, 4, 7, 8 (low-risk)
Paclitaxel	0	Luminal A		Paclitaxel	0	low		Paclitaxel	0	No		Paclitaxel	1	IntClusts 3, 4, 7, 8 (low-risk)
Paclitaxel	1	Luminal A		Paclitaxel	1	low		Paclitaxel	1	No		Paclitaxel	0	IntClusts 3, 4, 7, 8 (low-risk)
Paclitaxel	1	Luminal A		Paclitaxel	0	low		Paclitaxel	1	No		Paclitaxel	1	IntClusts 3, 4, 7, 8 (low-risk)
Paclitaxel	0	Luminal A		Paclitaxel	0	low		Paclitaxel	0	No		Paclitaxel	0	IntClusts 3, 4, 7, 8 (low-risk)
Paclitaxel	0	Luminal A		Paclitaxel	0	low		Paclitaxel	0	No		Paclitaxel	0	IntClusts 3, 4, 7, 8 (low-risk)
Paclitaxel	1	Luminal A		Paclitaxel	0	low		Paclitaxel	1	No		Paclitaxel	0	IntClusts 3, 4, 7, 8 (low-risk)
Paclitaxel	0	Luminal A		Paclitaxel	1	low		Paclitaxel	0	No		Paclitaxel	1	IntClusts 3, 4, 7, 8 (low-risk)
Paclitaxel	0	Luminal A		Paclitaxel	0	low		Paclitaxel	0	No		Paclitaxel	1	IntClusts 3, 4, 7, 8 (low-risk)
Paclitaxel	0	Luminal A		Paclitaxel	0	low		Paclitaxel	1	No		Paclitaxel	1	IntClusts 3, 4, 7, 8 (low-risk)
Paclitaxel	0	Luminal A		Paclitaxel	0	low		Paclitaxel	0	No		Paclitaxel	0	IntClusts 3, 4, 7, 8 (low-risk)
Paclitaxel	0	Luminal A		Paclitaxel	1	low		Paclitaxel	0	No		Paclitaxel	0	IntClusts 3, 4, 7, 8 (low-risk)
Paclitaxel	0	Luminal A		Paclitaxel	0	low		Paclitaxel	0	No		Paclitaxel	1	IntClusts 3, 4, 7, 8 (low-risk)
Paclitaxel	1	Luminal A		Paclitaxel	1	low		Paclitaxel	0	No		Paclitaxel	0	IntClusts 3, 4, 7, 8 (low-risk)
Paclitaxel	0	Luminal A		Paclitaxel	1	med		Paclitaxel	0	No		Paclitaxel	0	IntClusts 3, 4, 7, 8 (low-risk)
Paclitaxel	0	Luminal A		Paclitaxel	1	med		Paclitaxel	0	No		Paclitaxel	0	IntClusts 3, 4, 7, 8 (low-risk)
Paclitaxel	0	Luminal A		Paclitaxel	1	med		Paclitaxel	1	No		Paclitaxel	0	IntClusts 3, 4, 7, 8 (low-risk)
Paclitaxel	0	Luminal A		Paclitaxel	1	med		Paclitaxel	1	No		Paclitaxel	0	IntClusts 3, 4, 7, 8 (low-risk)
Paclitaxel	1	Luminal A		Paclitaxel	1	med		Paclitaxel	0	No		Paclitaxel	1	IntClusts 3, 4, 7, 8 (low-risk)
Paclitaxel	0	Luminal A		Paclitaxel	0	med		Paclitaxel	1	No		Paclitaxel	0	IntClusts 3, 4, 7, 8 (low-risk)
Paclitaxel	1	Luminal A		Paclitaxel	1	med		Paclitaxel	1	No		Paclitaxel	0	IntClusts 3, 4, 7, 8 (low-risk)
Paclitaxel	0	Luminal A		Paclitaxel	0	med		Paclitaxel	1	No		Paclitaxel	0	IntClusts 3, 4, 7, 8 (low-risk)
Paclitaxel	1	Luminal A		Paclitaxel	0	med		Paclitaxel	1	No		Paclitaxel	1	IntClusts 3, 4, 7, 8 (low-risk)
Paclitaxel	1	Luminal A		Paclitaxel	0	med		Paclitaxel	1	Yes		Paclitaxel	0	IntClusts 3, 4, 7, 8 (low-risk)
Paclitaxel	1	Luminal B		Paclitaxel	1	med		Paclitaxel	1	Yes		Paclitaxel	1	IntClusts 3, 4, 7, 8 (low-risk)
Paclitaxel	1	Luminal B		Paclitaxel	0	med		Paclitaxel	1	Yes		Paclitaxel	1	IntClusts 3, 4, 7, 8 (low-risk)
Paclitaxel	0	Luminal B		Paclitaxel	1	med		Paclitaxel	1	Yes		Paclitaxel	1	IntClusts 1, 2, 6, 9 (high-risk)
Paclitaxel	1	Luminal B		Paclitaxel	0	med		Paclitaxel	1	Yes		Paclitaxel	1	IntClusts 1, 2, 6, 9 (high-risk)
Paclitaxel	0	Luminal B		Paclitaxel	0	med		Paclitaxel	1	Yes		Paclitaxel	1	IntClusts 1, 2, 6, 9 (high-risk)
Paclitaxel	0	Luminal B		Paclitaxel	0	med		Paclitaxel	1	Yes		Paclitaxel	1	IntClusts 1, 2, 6, 9 (high-risk)
Paclitaxel	0	Luminal B		Paclitaxel	0	med		Paclitaxel	1	Yes		Paclitaxel	0	IntClusts 1, 2, 6, 9 (high-risk)
Paclitaxel	1	Luminal B		Paclitaxel	0	med		Paclitaxel	1	Yes		Paclitaxel	0	IntClusts 1, 2, 6, 9 (high-risk)
Paclitaxel	1	Luminal B		Paclitaxel	0	med		Paclitaxel	1	Yes		Paclitaxel	0	IntClusts 1, 2, 6, 9 (high-risk)
Paclitaxel	0	Luminal B		Paclitaxel	1	med		Paclitaxel	1	Yes		Paclitaxel	0	IntClusts 1, 2, 6, 9 (high-risk)
Paclitaxel	0	Luminal B		Paclitaxel	0	med		Paclitaxel	0	Yes		Paclitaxel	1	IntClusts 1, 2, 6, 9 (high-risk)
Paclitaxel	0	Luminal B		Paclitaxel	0	med		Paclitaxel	0	Yes		Paclitaxel	1	IntClusts 1, 2, 6, 9 (high-risk)
Paclitaxel	1	Luminal B		Paclitaxel	1	med		Paclitaxel	1	Yes		Paclitaxel	0	IntClusts 1, 2, 6, 9 (high-risk)
Paclitaxel	1	Luminal B		Paclitaxel	1	med		Paclitaxel	1	Yes		Paclitaxel	0	IntClusts 1, 2, 6, 9 (high-risk)
Paclitaxel	1	Luminal B		Paclitaxel	1	high		Paclitaxel	0	Yes		Paclitaxel	1	IntClusts 1, 2, 6, 9 (high-risk)
Paclitaxel	0	Luminal B		Paclitaxel	1	high		Paclitaxel	0	Yes		Paclitaxel	0	IntClusts 1, 2, 6, 9 (high-risk)
Paclitaxel	0	Luminal B		Paclitaxel	0	high		Paclitaxel	1	Yes		Paclitaxel	0	IntClusts 1, 2, 6, 9 (high-risk)
Paclitaxel	0	Luminal B		Paclitaxel	1	high		Paclitaxel	1	Yes		Paclitaxel	0	IntClusts 1, 2, 6, 9 (high-risk)
Paclitaxel	0	Luminal B		Paclitaxel	1	high		Paclitaxel	0	Yes		Paclitaxel	0	IntClusts 1, 2, 6, 9 (high-risk)
Paclitaxel	0	Luminal B		Paclitaxel	0	high		Paclitaxel	0	Yes		Paclitaxel	0	IntClusts 1, 2, 6, 9 (high-risk)
Paclitaxel	0	Luminal B		Paclitaxel	0	high		Paclitaxel	0	Yes		Paclitaxel	1	IntClusts 1, 2, 6, 9 (high-risk)
Paclitaxel	1	Luminal B		Paclitaxel	1	high		Paclitaxel	0	Yes		Paclitaxel	0	IntClusts 1, 2, 6, 9 (high-risk)
Paclitaxel	1	Luminal B		Paclitaxel	1	high		Paclitaxel	1	Yes		Paclitaxel	1	IntClusts 1, 2, 6, 9 (high-risk)
Paclitaxel	1	Luminal B		Paclitaxel	0	high		Paclitaxel	0	Yes		Paclitaxel	0	IntClusts 1, 2, 6, 9 (high-risk)
Paclitaxel	0	Luminal B		Paclitaxel	0	high		Paclitaxel	1	Yes		Paclitaxel	0	IntClusts 1, 2, 6, 9 (high-risk)
Paclitaxel	1	Luminal B		Paclitaxel	0	high		Paclitaxel	0	Yes		Paclitaxel	1	IntClusts 1, 2, 6, 9 (high-risk)
Paclitaxel	1	Luminal B		Paclitaxel	0	high		Paclitaxel	1	Yes		Paclitaxel	1	IntClusts 1, 2, 6, 9 (high-risk)
Paclitaxel	1	HER2-enriched or Basal-like		Paclitaxel	1	high		Paclitaxel	0	Yes		Paclitaxel	1	IntClusts 1, 2, 6, 9 (high-risk)
Paclitaxel	1	HER2-enriched or Basal-like		Paclitaxel	1	high		Paclitaxel	0	Yes		Paclitaxel	1	IntClusts 5, 10 (non-luminal)
Paclitaxel	1	HER2-enriched or Basal-like		Paclitaxel	1	high		Paclitaxel	1	Yes		Paclitaxel	0	IntClusts 5, 10 (non-luminal)
Paclitaxel	1	HER2-enriched or Basal-like		Paclitaxel	1	high		Paclitaxel	0	Yes		Paclitaxel	1	IntClusts 5, 10 (non-luminal)
Palbociclib + ET	1	Luminal A		Palbociclib + ET	1	low		Paclitaxel	0	Yes		Palbociclib + ET	1	IntClusts 3, 4, 7, 8 (low-risk)
Palbociclib + ET	1	Luminal A		Palbociclib + ET	1	low		Palbociclib + ET	1	No		Palbociclib + ET	0	IntClusts 3, 4, 7, 8 (low-risk)
Palbociclib + ET	1	Luminal A		Palbociclib + ET	1	low		Palbociclib + ET	1	No		Palbociclib + ET	1	IntClusts 3, 4, 7, 8 (low-risk)
Palbociclib + ET	1	Luminal A		Palbociclib + ET	1	low		Palbociclib + ET	1	No		Palbociclib + ET	1	IntClusts 3, 4, 7, 8 (low-risk)
Palbociclib + ET	1	Luminal A		Palbociclib + ET	0	low		Palbociclib + ET	0	No		Palbociclib + ET	1	IntClusts 3, 4, 7, 8 (low-risk)
Palbociclib + ET	0	Luminal A		Palbociclib + ET	0	low		Palbociclib + ET	0	No		Palbociclib + ET	1	IntClusts 3, 4, 7, 8 (low-risk)
Palbociclib + ET	0	Luminal A		Palbociclib + ET	1	low		Palbociclib + ET	1	No		Palbociclib + ET	1	IntClusts 3, 4, 7, 8 (low-risk)
Palbociclib + ET	1	Luminal A		Palbociclib + ET	1	low		Palbociclib + ET	1	No		Palbociclib + ET	1	IntClusts 3, 4, 7, 8 (low-risk)
Palbociclib + ET	0	Luminal A		Palbociclib + ET	0	low		Palbociclib + ET	1	No		Palbociclib + ET	0	IntClusts 3, 4, 7, 8 (low-risk)
Palbociclib + ET	0	Luminal A		Palbociclib + ET	0	low		Palbociclib + ET	1	No		Palbociclib + ET	0	IntClusts 3, 4, 7, 8 (low-risk)
Palbociclib + ET	1	Luminal A		Palbociclib + ET	0	low		Palbociclib + ET	1	No		Palbociclib + ET	1	IntClusts 3, 4, 7, 8 (low-risk)
Palbociclib + ET	1	Luminal A		Palbociclib + ET	1	low		Palbociclib + ET	0	No		Palbociclib + ET	0	IntClusts 3, 4, 7, 8 (low-risk)
Palbociclib + ET	1	Luminal A		Palbociclib + ET	0	low		Palbociclib + ET	0	No		Palbociclib + ET	1	IntClusts 3, 4, 7, 8 (low-risk)
Palbociclib + ET	0	Luminal A		Palbociclib + ET	0	low		Palbociclib + ET	0	No		Palbociclib + ET	1	IntClusts 3, 4, 7, 8 (low-risk)
Palbociclib + ET	1	Luminal A		Palbociclib + ET	0	low		Palbociclib + ET	1	No		Palbociclib + ET	1	IntClusts 3, 4, 7, 8 (low-risk)
Palbociclib + ET	0	Luminal A		Palbociclib + ET	1	low		Palbociclib + ET	1	No		Palbociclib + ET	0	IntClusts 3, 4, 7, 8 (low-risk)
Palbociclib + ET	0	Luminal A		Palbociclib + ET	0	low		Palbociclib + ET	1	No		Palbociclib + ET	1	IntClusts 3, 4, 7, 8 (low-risk)
Palbociclib + ET	1	Luminal A		Palbociclib + ET	0	low		Palbociclib + ET	1	No		Palbociclib + ET	1	IntClusts 3, 4, 7, 8 (low-risk)
Palbociclib + ET	0	Luminal A		Palbociclib + ET	0	low		Palbociclib + ET	0	No		Palbociclib + ET	0	IntClusts 3, 4, 7, 8 (low-risk)
Palbociclib + ET	0	Luminal A		Palbociclib + ET	0	low		Palbociclib + ET	0	No		Palbociclib + ET	0	IntClusts 3, 4, 7, 8 (low-risk)
Palbociclib + ET	0	Luminal A		Palbociclib + ET	1	low		Palbociclib + ET	0	No		Palbociclib + ET	0	IntClusts 3, 4, 7, 8 (low-risk)
Palbociclib + ET	1	Luminal A		Palbociclib + ET	0	low		Palbociclib + ET	0	No		Palbociclib + ET	0	IntClusts 3, 4, 7, 8 (low-risk)
Palbociclib + ET	0	Luminal A		Palbociclib + ET	0	low		Palbociclib + ET	0	No		Palbociclib + ET	1	IntClusts 3, 4, 7, 8 (low-risk)
Palbociclib + ET	0	Luminal A		Palbociclib + ET	0	low		Palbociclib + ET	0	No		Palbociclib + ET	1	IntClusts 3, 4, 7, 8 (low-risk)
Palbociclib + ET	0	Luminal A		Palbociclib + ET	1	low		Palbociclib + ET	0	No		Palbociclib + ET	0	IntClusts 3, 4, 7, 8 (low-risk)
Palbociclib + ET	0	Luminal A		Palbociclib + ET	0	low		Palbociclib + ET	1	No		Palbociclib + ET	0	IntClusts 3, 4, 7, 8 (low-risk)
Palbociclib + ET	0	Luminal A		Palbociclib + ET	0	low		Palbociclib + ET	1	No		Palbociclib + ET	0	IntClusts 3, 4, 7, 8 (low-risk)
Palbociclib + ET	0	Luminal A		Palbociclib + ET	0	low		Palbociclib + ET	0	No		Palbociclib + ET	1	IntClusts 3, 4, 7, 8 (low-risk)
Palbociclib + ET	1	Luminal A		Palbociclib + ET	0	low		Palbociclib + ET	0	No		Palbociclib + ET	0	IntClusts 3, 4, 7, 8 (low-risk)
Palbociclib + ET	0	Luminal A		Palbociclib + ET	1	low		Palbociclib + ET	1	No		Palbociclib + ET	0	IntClusts 3, 4, 7, 8 (low-risk)
Palbociclib + ET	0	Luminal A		Palbociclib + ET	0	low		Palbociclib + ET	1	No		Palbociclib + ET	0	IntClusts 3, 4, 7, 8 (low-risk)
Palbociclib + ET	0	Luminal A		Palbociclib + ET	1	low		Palbociclib + ET	1	No		Palbociclib + ET	0	IntClusts 3, 4, 7, 8 (low-risk)
Palbociclib + ET	0	Luminal A		Palbociclib + ET	0	low		Palbociclib + ET	1	No		Palbociclib + ET	0	IntClusts 3, 4, 7, 8 (low-risk)
Palbociclib + ET	1	Luminal A		Palbociclib + ET	1	low		Palbociclib + ET	1	No		Palbociclib + ET	0	IntClusts 3, 4, 7, 8 (low-risk)
Palbociclib + ET	0	Luminal A		Palbociclib + ET	1	med		Palbociclib + ET	1	No		Palbociclib + ET	0	IntClusts 3, 4, 7, 8 (low-risk)
Palbociclib + ET	0	Luminal A		Palbociclib + ET	0	med		Palbociclib + ET	1	No		Palbociclib + ET	0	IntClusts 3, 4, 7, 8 (low-risk)
Palbociclib + ET	0	Luminal A		Palbociclib + ET	1	med		Palbociclib + ET	0	No		Palbociclib + ET	1	IntClusts 3, 4, 7, 8 (low-risk)
Palbociclib + ET	1	Luminal A		Palbociclib + ET	0	med		Palbociclib + ET	1	No		Palbociclib + ET	1	IntClusts 3, 4, 7, 8 (low-risk)
Palbociclib + ET	0	Luminal A		Palbociclib + ET	0	med		Palbociclib + ET	1	No		Palbociclib + ET	0	IntClusts 3, 4, 7, 8 (low-risk)
Palbociclib + ET	0	Luminal A		Palbociclib + ET	1	med		Palbociclib + ET	1	No		Palbociclib + ET	0	IntClusts 3, 4, 7, 8 (low-risk)
Palbociclib + ET	0	Luminal A		Palbociclib + ET	1	med		Palbociclib + ET	0	No		Palbociclib + ET	0	IntClusts 3, 4, 7, 8 (low-risk)
Palbociclib + ET	1	Luminal A		Palbociclib + ET	1	med		Palbociclib + ET	0	No		Palbociclib + ET	0	IntClusts 3, 4, 7, 8 (low-risk)
Palbociclib + ET	0	Luminal A		Palbociclib + ET	1	med		Palbociclib + ET	1	No		Palbociclib + ET	0	IntClusts 3, 4, 7, 8 (low-risk)
Palbociclib + ET	1	Luminal A		Palbociclib + ET	1	med		Palbociclib + ET	1	No		Palbociclib + ET	0	IntClusts 3, 4, 7, 8 (low-risk)
Palbociclib + ET	0	Luminal A		Palbociclib + ET	0	med		Palbociclib + ET	0	No		Palbociclib + ET	1	IntClusts 3, 4, 7, 8 (low-risk)
Palbociclib + ET	1	Luminal A		Palbociclib + ET	0	med		Palbociclib + ET	0	Yes		Palbociclib + ET	0	IntClusts 3, 4, 7, 8 (low-risk)
Palbociclib + ET	0	Luminal A		Palbociclib + ET	0	med		Palbociclib + ET	1	Yes		Palbociclib + ET	0	IntClusts 3, 4, 7, 8 (low-risk)
Palbociclib + ET	0	Luminal A		Palbociclib + ET	0	med		Palbociclib + ET	1	Yes		Palbociclib + ET	0	IntClusts 3, 4, 7, 8 (low-risk)
Palbociclib + ET	0	Luminal A		Palbociclib + ET	0	med		Palbociclib + ET	1	Yes		Palbociclib + ET	1	IntClusts 3, 4, 7, 8 (low-risk)
Palbociclib + ET	0	Luminal B		Palbociclib + ET	0	med		Palbociclib + ET	1	Yes		Palbociclib + ET	1	IntClusts 3, 4, 7, 8 (low-risk)
Palbociclib + ET	1	Luminal B		Palbociclib + ET	0	med		Palbociclib + ET	0	Yes		Palbociclib + ET	0	IntClusts 3, 4, 7, 8 (low-risk)
Palbociclib + ET	1	Luminal B		Palbociclib + ET	1	med		Palbociclib + ET	0	Yes		Palbociclib + ET	1	IntClusts 3, 4, 7, 8 (low-risk)
Palbociclib + ET	1	Luminal B		Palbociclib + ET	0	med		Palbociclib + ET	1	Yes		Palbociclib + ET	0	IntClusts 3, 4, 7, 8 (low-risk)
Palbociclib + ET	0	Luminal B		Palbociclib + ET	0	med		Palbociclib + ET	0	Yes		Palbociclib + ET	1	IntClusts 3, 4, 7, 8 (low-risk)
Palbociclib + ET	0	Luminal B		Palbociclib + ET	1	med		Palbociclib + ET	1	Yes		Palbociclib + ET	0	IntClusts 3, 4, 7, 8 (low-risk)
Palbociclib + ET	0	Luminal B		Palbociclib + ET	0	med		Palbociclib + ET	0	Yes		Palbociclib + ET	0	IntClusts 3, 4, 7, 8 (low-risk)
Palbociclib + ET	1	Luminal B		Palbociclib + ET	1	med		Palbociclib + ET	0	Yes		Palbociclib + ET	1	IntClusts 3, 4, 7, 8 (low-risk)
Palbociclib + ET	1	Luminal B		Palbociclib + ET	0	med		Palbociclib + ET	0	Yes		Palbociclib + ET	0	IntClusts 3, 4, 7, 8 (low-risk)
Palbociclib + ET	1	Luminal B		Palbociclib + ET	1	med		Palbociclib + ET	0	Yes		Palbociclib + ET	0	IntClusts 1, 2, 6, 9 (high-risk)
Palbociclib + ET	0	Luminal B		Palbociclib + ET	1	med		Palbociclib + ET	1	Yes		Palbociclib + ET	0	IntClusts 1, 2, 6, 9 (high-risk)
Palbociclib + ET	0	Luminal B		Palbociclib + ET	0	med		Palbociclib + ET	0	Yes		Palbociclib + ET	1	IntClusts 1, 2, 6, 9 (high-risk)
Palbociclib + ET	1	Luminal B		Palbociclib + ET	0	med		Palbociclib + ET	0	Yes		Palbociclib + ET	1	IntClusts 1, 2, 6, 9 (high-risk)
Palbociclib + ET	0	Luminal B		Palbociclib + ET	0	med		Palbociclib + ET	0	Yes		Palbociclib + ET	0	IntClusts 1, 2, 6, 9 (high-risk)
Palbociclib + ET	0	Luminal B		Palbociclib + ET	1	med		Palbociclib + ET	0	Yes		Palbociclib + ET	0	IntClusts 1, 2, 6, 9 (high-risk)
Palbociclib + ET	1	Luminal B		Palbociclib + ET	0	med		Palbociclib + ET	1	Yes		Palbociclib + ET	0	IntClusts 1, 2, 6, 9 (high-risk)
Palbociclib + ET	0	Luminal B		Palbociclib + ET	1	high		Palbociclib + ET	0	Yes		Palbociclib + ET	0	IntClusts 1, 2, 6, 9 (high-risk)
Palbociclib + ET	1	Luminal B		Palbociclib + ET	1	high		Palbociclib + ET	0	Yes		Palbociclib + ET	1	IntClusts 1, 2, 6, 9 (high-risk)
Palbociclib + ET	1	Luminal B		Palbociclib + ET	0	high		Palbociclib + ET	0	Yes		Palbociclib + ET	1	IntClusts 1, 2, 6, 9 (high-risk)
Palbociclib + ET	0	Luminal B		Palbociclib + ET	0	high		Palbociclib + ET	0	Yes		Palbociclib + ET	0	IntClusts 1, 2, 6, 9 (high-risk)
Palbociclib + ET	1	Luminal B		Palbociclib + ET	0	high		Palbociclib + ET	1	Yes		Palbociclib + ET	1	IntClusts 1, 2, 6, 9 (high-risk)
Palbociclib + ET	1	Luminal B		Palbociclib + ET	1	high		Palbociclib + ET	1	Yes		Palbociclib + ET	1	IntClusts 1, 2, 6, 9 (high-risk)
Palbociclib + ET	0	Luminal B		Palbociclib + ET	1	high		Palbociclib + ET	0	Yes		Palbociclib + ET	0	IntClusts 1, 2, 6, 9 (high-risk)
Palbociclib + ET	1	Luminal B		Palbociclib + ET	0	high		Palbociclib + ET	0	Yes		Palbociclib + ET	1	IntClusts 1, 2, 6, 9 (high-risk)
Palbociclib + ET	1	Luminal B		Palbociclib + ET	1	high		Palbociclib + ET	0	Yes		Palbociclib + ET	1	IntClusts 1, 2, 6, 9 (high-risk)
Palbociclib + ET	1	Luminal B		Palbociclib + ET	1	high		Palbociclib + ET	0	Yes		Palbociclib + ET	1	IntClusts 1, 2, 6, 9 (high-risk)
Palbociclib + ET	1	Luminal B		Palbociclib + ET	1	high		Palbociclib + ET	0	Yes		Palbociclib + ET	0	IntClusts 1, 2, 6, 9 (high-risk)
Palbociclib + ET	0	Luminal B		Palbociclib + ET	0	high		Palbociclib + ET	1	Yes		Palbociclib + ET	0	IntClusts 1, 2, 6, 9 (high-risk)
Palbociclib + ET	1	Luminal B		Palbociclib + ET	1	high		Palbociclib + ET	0	Yes		Palbociclib + ET	1	IntClusts 1, 2, 6, 9 (high-risk)
Palbociclib + ET	1	Luminal B		Palbociclib + ET	1	high		Palbociclib + ET	0	Yes		Palbociclib + ET	1	IntClusts 5, 10 (non-luminal)
Palbociclib + ET	0	Luminal B		Palbociclib + ET	1	high		Palbociclib + ET	0	Yes		Palbociclib + ET	0	IntClusts 5, 10 (non-luminal)
Palbociclib + ET	0	Luminal B		Palbociclib + ET	0	high		Palbociclib + ET	1	Yes		Palbociclib + ET	1	IntClusts 5, 10 (non-luminal)
Palbociclib + ET	1	HER2-enriched or Basal-like		Palbociclib + ET	1	high		Palbociclib + ET	0	Yes		Palbociclib + ET	1	IntClusts 5, 10 (non-luminal)
Palbociclib + ET	0	HER2-enriched or Basal-like		Palbociclib + ET	0	high		Palbociclib + ET	1	Yes		Palbociclib + ET	0	IntClusts 5, 10 (non-luminal)
								Palbociclib + ET	0	Yes
								Palbociclib + ET	0	Yes
								Palbociclib + ET	0	Yes

## Sheet: Fig_3A
Group	Treatment arm	Size	Nodal status	Histological type	Grade	TILs	Intrinsic subtypes	RBsig expression	PIK3CA mutations	CDH1 mutations	APOBEC enriched	Integrative clusters
CDKPredX+	Paclitaxel	21-50	1	Ductal	I/II	<= 1	Luminal A	Low	Yes	No	No	IntClusts 3, 4, 7, 8 (low-risk)
CDKPredX+	Paclitaxel	21-50	0	Ductal	I/II	<= 1	Luminal B	High	Yes	No	No	IntClusts 3, 4, 7, 8 (low-risk)
CDKPredX+	Paclitaxel	21-50	1	Ductal	I/II	<= 1	Luminal A	High	No	No	No	IntClusts 3, 4, 7, 8 (low-risk)
CDKPredX+	Paclitaxel	21-50	1	Ductal	I/II	<= 1	Luminal B	High	No	No	No	IntClusts 1, 2, 6, 9 (high-risk)
CDKPredX+	Paclitaxel	21-50	1	Ductal	III	> 1	Luminal B	High	Yes	No	Yes	IntClusts 3, 4, 7, 8 (low-risk)
CDKPredX+	Paclitaxel	21-50	1	Ductal	I/II	<= 1	Luminal A	Low	No	No	No	IntClusts 3, 4, 7, 8 (low-risk)
CDKPredX+	Paclitaxel	21-50	1	Lobular	I/II	<= 1	Luminal A	Low	No	No	No	IntClusts 3, 4, 7, 8 (low-risk)
CDKPredX+	Paclitaxel	21-50	0	Ductal	I/II	<= 1	Luminal B	High	Yes	No	No	IntClusts 3, 4, 7, 8 (low-risk)
CDKPredX+	Paclitaxel	<=20	1	Ductal	I/II		Luminal B	High	No	No	No	IntClusts 1, 2, 6, 9 (high-risk)
CDKPredX+	Paclitaxel	>50	1	Ductal	I/II	<= 1	Luminal B	High	Yes	Yes	Yes	IntClusts 3, 4, 7, 8 (low-risk)
CDKPredX+	Paclitaxel	<=20	0	Ductal	I/II	<= 1	Luminal A	High	No	No	No	IntClusts 3, 4, 7, 8 (low-risk)
CDKPredX+	Paclitaxel	21-50	0	Ductal	I/II	<= 1	Luminal A	Low	No	No	No	IntClusts 3, 4, 7, 8 (low-risk)
CDKPredX+	Paclitaxel	<=20	1	Ductal	I/II	> 1	Luminal B	High	No	No	Yes	IntClusts 1, 2, 6, 9 (high-risk)
CDKPredX+	Paclitaxel	>50	0	Ductal	I/II	> 1	Luminal B	Low	No	No	No	IntClusts 3, 4, 7, 8 (low-risk)
CDKPredX+	Paclitaxel	21-50	1	Ductal	I/II	> 1	Luminal B	High	No	No	No	IntClusts 1, 2, 6, 9 (high-risk)
CDKPredX+	Paclitaxel	21-50	0	Ductal	I/II	<= 1	Luminal B	High	No	No	No	IntClusts 1, 2, 6, 9 (high-risk)
CDKPredX+	Paclitaxel	21-50	0	Ductal	III	> 1	Luminal B	High	Yes	No	No	IntClusts 1, 2, 6, 9 (high-risk)
CDKPredX+	Paclitaxel	21-50	0	Ductal	I/II	<= 1	Luminal A	High	No	No	Yes	IntClusts 1, 2, 6, 9 (high-risk)
CDKPredX+	Paclitaxel	21-50	0	Ductal	I/II	<= 1	Luminal B	High	Yes	No	No	IntClusts 1, 2, 6, 9 (high-risk)
CDKPredX+	Palbociclib + ET	<=20	1	Lobular	I/II	<= 1	Luminal B	High	Yes	Yes	Yes	IntClusts 3, 4, 7, 8 (low-risk)
CDKPredX+	Palbociclib + ET	<=20	1	Ductal	I/II	<= 1	Luminal A	Low	Yes	No	No	IntClusts 3, 4, 7, 8 (low-risk)
CDKPredX+	Palbociclib + ET	21-50	1		I/II	<= 1	Luminal A	High	No	No	No	IntClusts 3, 4, 7, 8 (low-risk)
CDKPredX+	Palbociclib + ET	<=20	1	Lobular	I/II	<= 1	Luminal B	High	No	Yes	No	IntClusts 3, 4, 7, 8 (low-risk)
CDKPredX+	Palbociclib + ET	21-50	0	Ductal	I/II	<= 1	Luminal B	High	Yes	No	No	IntClusts 3, 4, 7, 8 (low-risk)
CDKPredX+	Palbociclib + ET	21-50	0	Lobular	I/II	<= 1	Luminal B	High	No	No	No	IntClusts 3, 4, 7, 8 (low-risk)
CDKPredX+	Palbociclib + ET	21-50	0	Ductal		> 1	Luminal B	High	No	No	Yes	IntClusts 3, 4, 7, 8 (low-risk)
CDKPredX+	Palbociclib + ET	21-50	1	Ductal	I/II	> 1	Luminal B	High	No	No	Yes	IntClusts 1, 2, 6, 9 (high-risk)
CDKPredX+	Palbociclib + ET	21-50	0	Ductal	I/II	<= 1	Luminal A	Low	No	Yes	No	IntClusts 3, 4, 7, 8 (low-risk)
CDKPredX+	Palbociclib + ET	21-50	1	Ductal	III	<= 1	Luminal B	High	No	No	Yes	IntClusts 5, 10 (non-luminal)
CDKPredX+	Palbociclib + ET	<=20	1	Ductal	I/II	<= 1	Luminal B	High	No	No	Yes	IntClusts 1, 2, 6, 9 (high-risk)
CDKPredX+	Palbociclib + ET	<=20	1	Ductal	I/II	> 1	Luminal B	High	Yes	No	No	IntClusts 3, 4, 7, 8 (low-risk)
CDKPredX+	Palbociclib + ET	<=20	1	Ductal	I/II	> 1	Luminal B	High	Yes	No	No	IntClusts 1, 2, 6, 9 (high-risk)
CDKPredX+	Palbociclib + ET	>50	0	Ductal	I/II	<= 1	Luminal A	Low	Yes	No	No	IntClusts 1, 2, 6, 9 (high-risk)
CDKPredX+	Palbociclib + ET	>50	0	Lobular	I/II	<= 1	Luminal A	Low	Yes	No	No	IntClusts 3, 4, 7, 8 (low-risk)
CDKPredX+	Palbociclib + ET	>50	1	Ductal	I/II	> 1	Luminal B	High	No	No	No	IntClusts 3, 4, 7, 8 (low-risk)
CDKPredX+	Palbociclib + ET	21-50	0	Ductal	I/II	> 1	Luminal B	High	Yes	No	No	IntClusts 5, 10 (non-luminal)
CDKPredX+	Palbociclib + ET	21-50	0	Ductal	I/II	<= 1	Luminal A	High	Yes	No	No	IntClusts 3, 4, 7, 8 (low-risk)
CDKPredX+	Palbociclib + ET	21-50	1	Ductal	I/II	> 1	Luminal A	Low	No	No	No	IntClusts 3, 4, 7, 8 (low-risk)
CDKPredX+	Palbociclib + ET	>50	0	Ductal	III	> 1	Luminal B	High	No	No	No	IntClusts 3, 4, 7, 8 (low-risk)
CDKPredX+	Palbociclib + ET	21-50	0	Ductal	I/II	<= 1	Luminal A	Low	Yes	No	No	IntClusts 3, 4, 7, 8 (low-risk)
CDKPredX+	Palbociclib + ET	<=20	1	Ductal	I/II	<= 1	Luminal B	High	No	No	No	IntClusts 1, 2, 6, 9 (high-risk)
CDKPredX+	Palbociclib + ET	21-50	1	Ductal	I/II	<= 1	Luminal B	High	No	No	No	IntClusts 1, 2, 6, 9 (high-risk)
CDKPredX-	Paclitaxel	21-50	1	Lobular	III		Luminal B	High	No	No	No	IntClusts 1, 2, 6, 9 (high-risk)
CDKPredX-	Paclitaxel	21-50	1	Lobular	I/II		Luminal B	High	Yes	Yes	No	IntClusts 3, 4, 7, 8 (low-risk)
CDKPredX-	Paclitaxel	>50	0	Ductal	III	<= 1	Luminal A	High	No	Yes	No	IntClusts 1, 2, 6, 9 (high-risk)
CDKPredX-	Paclitaxel	21-50	0	Ductal	I/II	<= 1	Luminal A	Low	No	No		IntClusts 3, 4, 7, 8 (low-risk)
CDKPredX-	Paclitaxel	21-50	1	Ductal	I/II		HER2-enriched or Basal-like	Low	No	No		IntClusts 3, 4, 7, 8 (low-risk)
CDKPredX-	Paclitaxel	21-50	0	Lobular	I/II	> 1	Luminal A	Low	No	Yes	Yes	IntClusts 3, 4, 7, 8 (low-risk)
CDKPredX-	Paclitaxel	21-50	1	Lobular	I/II		Luminal A	Low	No	Yes	No	IntClusts 3, 4, 7, 8 (low-risk)
CDKPredX-	Paclitaxel	<=20	1	Ductal	I/II	<= 1	Luminal A	Low	No	No	No	IntClusts 3, 4, 7, 8 (low-risk)
CDKPredX-	Paclitaxel	21-50	0	Ductal	I/II		HER2-enriched or Basal-like	High	No	No	No	IntClusts 1, 2, 6, 9 (high-risk)
CDKPredX-	Paclitaxel	>50	1	Lobular	I/II		Luminal A	Low	Yes	No	No	IntClusts 3, 4, 7, 8 (low-risk)
CDKPredX-	Paclitaxel	21-50	1	Ductal	I/II	<= 1	Luminal A	Low	No	No	No	IntClusts 3, 4, 7, 8 (low-risk)
CDKPredX-	Paclitaxel	21-50	1	Ductal	I/II		Luminal A	Low	No	No		IntClusts 3, 4, 7, 8 (low-risk)
CDKPredX-	Paclitaxel	21-50	1	Ductal	I/II		Luminal A	Low	Yes	No	No	IntClusts 3, 4, 7, 8 (low-risk)
CDKPredX-	Paclitaxel	21-50	1	Ductal	I/II	<= 1	Luminal A	High	Yes	No	Yes	IntClusts 3, 4, 7, 8 (low-risk)
CDKPredX-	Paclitaxel	21-50	1	Ductal	I/II		Luminal A	Low	No	No		IntClusts 3, 4, 7, 8 (low-risk)
CDKPredX-	Paclitaxel	21-50	1		I/II	<= 1	Luminal A	Low	No	No	No	IntClusts 3, 4, 7, 8 (low-risk)
CDKPredX-	Paclitaxel	<=20	1	Ductal	I/II		HER2-enriched or Basal-like	Low	No	No	Yes	IntClusts 3, 4, 7, 8 (low-risk)
CDKPredX-	Paclitaxel	21-50	1	Ductal	III		Luminal A	Low	Yes	No	No	IntClusts 3, 4, 7, 8 (low-risk)
CDKPredX-	Paclitaxel	21-50	1	Ductal	I/II	> 1	Luminal A	Low	No	No	No	IntClusts 1, 2, 6, 9 (high-risk)
CDKPredX-	Paclitaxel	21-50	0	Ductal	I/II		Luminal A	Low	Yes	Yes	No	IntClusts 3, 4, 7, 8 (low-risk)
CDKPredX-	Paclitaxel	>50	1	Ductal	I/II	<= 1	Luminal B	High	No	No	No	IntClusts 1, 2, 6, 9 (high-risk)
CDKPredX-	Paclitaxel	21-50	0	Ductal	I/II	<= 1	Luminal A	Low	No	No	Yes	IntClusts 3, 4, 7, 8 (low-risk)
CDKPredX-	Paclitaxel	21-50	1	Ductal	III	> 1	Luminal A	Low	Yes	No	No	IntClusts 3, 4, 7, 8 (low-risk)
CDKPredX-	Paclitaxel	>50	1	Ductal	I/II	<= 1	Luminal A	Low	No	No	Yes	IntClusts 3, 4, 7, 8 (low-risk)
CDKPredX-	Paclitaxel	>50	1	Lobular	I/II		Luminal A	Low	No	No	Yes	IntClusts 3, 4, 7, 8 (low-risk)
CDKPredX-	Paclitaxel	21-50	1	Ductal	III	> 1	Luminal B	High	No	No	No	IntClusts 1, 2, 6, 9 (high-risk)
CDKPredX-	Paclitaxel	21-50	0	Ductal	I/II	> 1	Luminal B	High	Yes	No	Yes	IntClusts 5, 10 (non-luminal)
CDKPredX-	Paclitaxel	21-50	1	Ductal	III	<= 1	HER2-enriched or Basal-like	High	No	No	No	IntClusts 1, 2, 6, 9 (high-risk)
CDKPredX-	Paclitaxel	<=20	1	Lobular	I/II	<= 1	Luminal A	Low	No	No	Yes	IntClusts 3, 4, 7, 8 (low-risk)
CDKPredX-	Paclitaxel	21-50	1	Ductal	I/II	> 1	Luminal A	Low	No	No	No	IntClusts 3, 4, 7, 8 (low-risk)
CDKPredX-	Paclitaxel	>50	0	Lobular	I/II		Luminal A	Low	No	No	Yes	IntClusts 3, 4, 7, 8 (low-risk)
CDKPredX-	Paclitaxel	>50	0	Lobular	I/II	<= 1	Luminal A	Low	No	No	No	IntClusts 3, 4, 7, 8 (low-risk)
CDKPredX-	Paclitaxel	>50	0	Ductal	III	> 1	Luminal A	Low	No	No	Yes	IntClusts 1, 2, 6, 9 (high-risk)
CDKPredX-	Paclitaxel	21-50	1	Ductal	III	> 1	Luminal B	High	No	No	No	IntClusts 1, 2, 6, 9 (high-risk)
CDKPredX-	Paclitaxel	<=20	1		I/II	<= 1	Luminal B	High	Yes	No	No	IntClusts 3, 4, 7, 8 (low-risk)
CDKPredX-	Paclitaxel	21-50	1	Ductal	I/II	> 1	Luminal A	Low	No	No	No	IntClusts 3, 4, 7, 8 (low-risk)
CDKPredX-	Paclitaxel	21-50	1		III	<= 1	Luminal A	Low	No	No	No	IntClusts 1, 2, 6, 9 (high-risk)
CDKPredX-	Paclitaxel	21-50	0		III	<= 1	Luminal B	High	Yes	Yes	Yes	IntClusts 3, 4, 7, 8 (low-risk)
CDKPredX-	Paclitaxel	<=20	0	Ductal	I/II	<= 1	Luminal B	High	No	No	No	IntClusts 1, 2, 6, 9 (high-risk)
CDKPredX-	Paclitaxel	<=20	1	Ductal	III	<= 1	Luminal B	High	No	No	No	IntClusts 1, 2, 6, 9 (high-risk)
CDKPredX-	Paclitaxel	21-50	0		I/II	<= 1	Luminal B	High	No	No	No	IntClusts 3, 4, 7, 8 (low-risk)
CDKPredX-	Paclitaxel	<=20	1	Ductal	I/II	<= 1	Luminal A	Low	No	No	No	IntClusts 3, 4, 7, 8 (low-risk)
CDKPredX-	Paclitaxel	>50	1	Ductal	I/II	<= 1	Luminal A	Low	Yes	No	Yes	IntClusts 3, 4, 7, 8 (low-risk)
CDKPredX-	Paclitaxel	>50	1	Lobular	I/II	<= 1	Luminal A	Low	Yes	Yes	No	IntClusts 5, 10 (non-luminal)
CDKPredX-	Paclitaxel	>50	1	Ductal	I/II		Luminal A	Low	Yes	No	No	IntClusts 3, 4, 7, 8 (low-risk)
CDKPredX-	Paclitaxel	<=20	0	Ductal	I/II	<= 1	Luminal A	Low	No	No	No	IntClusts 1, 2, 6, 9 (high-risk)
CDKPredX-	Paclitaxel	21-50	1	Lobular	I/II	> 1	Luminal A	High	Yes	Yes	Yes	IntClusts 3, 4, 7, 8 (low-risk)
CDKPredX-	Paclitaxel	>50	0	Lobular	I/II		Luminal A	Low	Yes	Yes	Yes	IntClusts 3, 4, 7, 8 (low-risk)
CDKPredX-	Paclitaxel	21-50	1	Ductal	III	> 1	Luminal B	High	Yes	No	No	IntClusts 5, 10 (non-luminal)
CDKPredX-	Paclitaxel	>50	0	Lobular	I/II	> 1	Luminal A	Low	Yes	Yes	No	IntClusts 3, 4, 7, 8 (low-risk)
CDKPredX-	Paclitaxel	21-50	0		I/II	<= 1	Luminal A	Low	No	No	Yes	IntClusts 3, 4, 7, 8 (low-risk)
CDKPredX-	Paclitaxel	>50	1	Ductal	I/II	<= 1	Luminal A	Low	No	No	No	IntClusts 3, 4, 7, 8 (low-risk)
CDKPredX-	Paclitaxel	>50	1	Lobular	I/II	<= 1	Luminal A	Low	Yes	Yes	No	IntClusts 3, 4, 7, 8 (low-risk)
CDKPredX-	Paclitaxel	<=20	0	Lobular	I/II	<= 1	Luminal A	Low	Yes	Yes	No	IntClusts 3, 4, 7, 8 (low-risk)
CDKPredX-	Paclitaxel	21-50	0		I/II	<= 1	Luminal B	High	No	No	Yes	IntClusts 3, 4, 7, 8 (low-risk)
CDKPredX-	Paclitaxel	21-50	1	Lobular	I/II	> 1	Luminal A	High	No	No	No	IntClusts 1, 2, 6, 9 (high-risk)
CDKPredX-	Paclitaxel	21-50	1	Ductal	III	> 1	Luminal A	High	No	No	No	IntClusts 1, 2, 6, 9 (high-risk)
CDKPredX-	Paclitaxel	<=20	0	Ductal	III	<= 1	Luminal A	Low	No	No	Yes	IntClusts 3, 4, 7, 8 (low-risk)
CDKPredX-	Paclitaxel	21-50	1	Ductal	I/II	> 1	Luminal A	High	No	No	No	IntClusts 1, 2, 6, 9 (high-risk)
CDKPredX-	Paclitaxel	21-50	1	Ductal	III	> 1	Luminal B	High	No	No	No	IntClusts 1, 2, 6, 9 (high-risk)
CDKPredX-	Paclitaxel	21-50	0	Ductal	III	<= 1	Luminal B	Low	No	No	No	IntClusts 1, 2, 6, 9 (high-risk)
CDKPredX-	Palbociclib + ET	<=20	1	Ductal	I/II		Luminal A	High	No	No	No	IntClusts 3, 4, 7, 8 (low-risk)
CDKPredX-	Palbociclib + ET	21-50	0	Ductal	I/II	> 1	Luminal B	High	No	No	No	IntClusts 3, 4, 7, 8 (low-risk)
CDKPredX-	Palbociclib + ET	21-50	1	Ductal	I/II	<= 1	Luminal A	Low	No	No	No	IntClusts 3, 4, 7, 8 (low-risk)
CDKPredX-	Palbociclib + ET	21-50	1	Ductal	I/II		Luminal A	Low	Yes	No	No	IntClusts 3, 4, 7, 8 (low-risk)
CDKPredX-	Palbociclib + ET	>50	1	Lobular	I/II	<= 1	Luminal A	Low	Yes	Yes	No	IntClusts 3, 4, 7, 8 (low-risk)
CDKPredX-	Palbociclib + ET	21-50	1	Ductal	I/II	<= 1	Luminal B	High	Yes	No	Yes	IntClusts 3, 4, 7, 8 (low-risk)
CDKPredX-	Palbociclib + ET	21-50	1	Lobular	I/II		Luminal A	Low	No	No		IntClusts 3, 4, 7, 8 (low-risk)
CDKPredX-	Palbociclib + ET	>50	1	Ductal	I/II	<= 1	Luminal A	Low	No	No	Yes	IntClusts 3, 4, 7, 8 (low-risk)
CDKPredX-	Palbociclib + ET	>50	0	Lobular	I/II		Luminal A	Low	No	No		IntClusts 3, 4, 7, 8 (low-risk)
CDKPredX-	Palbociclib + ET	21-50	1	Ductal	I/II	<= 1	Luminal A	Low	No	No	No	IntClusts 3, 4, 7, 8 (low-risk)
CDKPredX-	Palbociclib + ET	>50	1	Lobular	I/II	<= 1	Luminal A	High	Yes	Yes	Yes	IntClusts 1, 2, 6, 9 (high-risk)
CDKPredX-	Palbociclib + ET	21-50	1	Ductal	I/II		HER2-enriched or Basal-like	High	No	No	No	IntClusts 3, 4, 7, 8 (low-risk)
CDKPredX-	Palbociclib + ET	21-50	0	Ductal	I/II		Luminal A	Low	Yes	No	Yes	IntClusts 3, 4, 7, 8 (low-risk)
CDKPredX-	Palbociclib + ET	<=20	1	Ductal	III		Luminal A	Low	No	No	No	IntClusts 3, 4, 7, 8 (low-risk)
CDKPredX-	Palbociclib + ET	>50	1	Lobular	I/II	<= 1	Luminal A	Low	Yes	Yes	Yes	IntClusts 3, 4, 7, 8 (low-risk)
CDKPredX-	Palbociclib + ET	21-50	1	Ductal	I/II		Luminal A	Low	No	No	No	IntClusts 5, 10 (non-luminal)
CDKPredX-	Palbociclib + ET	>50	0	Lobular	I/II	<= 1	Luminal A	Low	No	No		IntClusts 3, 4, 7, 8 (low-risk)
CDKPredX-	Palbociclib + ET	>50	0	Lobular	I/II		Luminal B	High	No	Yes	No	IntClusts 1, 2, 6, 9 (high-risk)
CDKPredX-	Palbociclib + ET	<=20	1	Ductal	III	> 1	Luminal B	High	No	No	No	IntClusts 1, 2, 6, 9 (high-risk)
CDKPredX-	Palbociclib + ET	21-50	1	Ductal	I/II	<= 1	Luminal A	Low	Yes	No	No	IntClusts 3, 4, 7, 8 (low-risk)
CDKPredX-	Palbociclib + ET	21-50	1	Ductal	I/II		Luminal A	Low	No	No		IntClusts 3, 4, 7, 8 (low-risk)
CDKPredX-	Palbociclib + ET	21-50	1	Ductal	III		HER2-enriched or Basal-like	High	No	No	Yes	IntClusts 5, 10 (non-luminal)
CDKPredX-	Palbociclib + ET	>50	0	Lobular	I/II	<= 1	Luminal A	Low	No	No	No	IntClusts 3, 4, 7, 8 (low-risk)
CDKPredX-	Palbociclib + ET	>50	1	Ductal	I/II		Luminal A	Low	No	No		IntClusts 3, 4, 7, 8 (low-risk)
CDKPredX-	Palbociclib + ET	>50	0	Lobular	I/II	<= 1	Luminal A	Low	Yes	Yes	No	IntClusts 3, 4, 7, 8 (low-risk)
CDKPredX-	Palbociclib + ET	21-50	0	Ductal	I/II	<= 1	Luminal A	Low	Yes	No	Yes	IntClusts 3, 4, 7, 8 (low-risk)
CDKPredX-	Palbociclib + ET	>50	1	Lobular	I/II	<= 1	Luminal A	Low	No	Yes	No	IntClusts 3, 4, 7, 8 (low-risk)
CDKPredX-	Palbociclib + ET	21-50	0	Ductal	I/II	<= 1	Luminal A	Low	Yes	No	No	IntClusts 3, 4, 7, 8 (low-risk)
CDKPredX-	Palbociclib + ET	21-50	1	Ductal	I/II	<= 1	Luminal A	Low	No	Yes	No	IntClusts 3, 4, 7, 8 (low-risk)
CDKPredX-	Palbociclib + ET	21-50	0	Ductal	I/II		Luminal A	Low	Yes	No	No	IntClusts 3, 4, 7, 8 (low-risk)
CDKPredX-	Palbociclib + ET	21-50	1	Ductal	III	<= 1	Luminal B	High	No	No	No	IntClusts 3, 4, 7, 8 (low-risk)
CDKPredX-	Palbociclib + ET	<=20	1	Ductal	I/II	<= 1	Luminal B	High	No	No	No	IntClusts 3, 4, 7, 8 (low-risk)
CDKPredX-	Palbociclib + ET	21-50	1		I/II	<= 1	Luminal A	Low	Yes	No	No	IntClusts 3, 4, 7, 8 (low-risk)
CDKPredX-	Palbociclib + ET	21-50	1	Lobular	I/II	<= 1	Luminal B	High	Yes	No	Yes	IntClusts 1, 2, 6, 9 (high-risk)
CDKPredX-	Palbociclib + ET	21-50	1	Ductal	I/II	> 1	Luminal A	Low	No	No	No	IntClusts 3, 4, 7, 8 (low-risk)
CDKPredX-	Palbociclib + ET	<=20	1		I/II	<= 1	Luminal A	High	No	No	Yes	IntClusts 1, 2, 6, 9 (high-risk)
CDKPredX-	Palbociclib + ET	>50	0	Ductal	I/II	> 1	Luminal B	High	Yes	Yes	No	IntClusts 3, 4, 7, 8 (low-risk)
CDKPredX-	Palbociclib + ET	21-50	1	Ductal	III	> 1	Luminal A	Low	Yes	No	No	IntClusts 1, 2, 6, 9 (high-risk)
CDKPredX-	Palbociclib + ET	21-50	1	Ductal	I/II	> 1	Luminal A	Low	Yes	No	No	IntClusts 3, 4, 7, 8 (low-risk)
CDKPredX-	Palbociclib + ET	21-50	1	Lobular	I/II	<= 1	Luminal A	Low	No	Yes	No	IntClusts 3, 4, 7, 8 (low-risk)
CDKPredX-	Palbociclib + ET	<=20	1	Lobular	I/II	> 1	Luminal A	High	Yes	Yes	No	IntClusts 1, 2, 6, 9 (high-risk)
CDKPredX-	Palbociclib + ET	21-50	1	Ductal	I/II	<= 1	Luminal A	High	No	No	No	IntClusts 3, 4, 7, 8 (low-risk)
CDKPredX-	Palbociclib + ET	21-50	0	Ductal	I/II	> 1	Luminal B	High	No	No	No	IntClusts 1, 2, 6, 9 (high-risk)
CDKPredX-	Palbociclib + ET	>50	1	Lobular	I/II	> 1	Luminal A	Low	Yes	No	No	IntClusts 3, 4, 7, 8 (low-risk)
CDKPredX-	Palbociclib + ET	>50	1	Ductal	I/II	<= 1	Luminal A	High	No	No	Yes	IntClusts 1, 2, 6, 9 (high-risk)
CDKPredX-	Palbociclib + ET	>50	1	Ductal	I/II	> 1	Luminal B	High	Yes	No	Yes	IntClusts 1, 2, 6, 9 (high-risk)
CDKPredX-	Palbociclib + ET	21-50	1	Ductal	I/II	> 1	Luminal B	High	Yes	No	No	IntClusts 3, 4, 7, 8 (low-risk)
CDKPredX-	Palbociclib + ET	21-50	0	Ductal	I/II	> 1	Luminal B	High	No	No	No	IntClusts 1, 2, 6, 9 (high-risk)
CDKPredX-	Palbociclib + ET	21-50	0	Lobular	I/II	<= 1	Luminal A	Low	Yes	Yes	Yes	IntClusts 3, 4, 7, 8 (low-risk)
CDKPredX-	Palbociclib + ET	21-50	0		III	> 1	Luminal B	High	No	No	No	IntClusts 1, 2, 6, 9 (high-risk)
CDKPredX-	Palbociclib + ET	<=20	1	Ductal	I/II	> 1	Luminal A	Low	No	No	No	IntClusts 3, 4, 7, 8 (low-risk)
CDKPredX-	Palbociclib + ET	21-50	1	Ductal	I/II	> 1	Luminal B	High	No	No	No	IntClusts 1, 2, 6, 9 (high-risk)
CDKPredX-	Palbociclib + ET	>50	1		I/II	> 1	Luminal A	Low	No	No		IntClusts 3, 4, 7, 8 (low-risk)
CDKPredX-	Palbociclib + ET	21-50	1		I/II		Luminal A	Low	Yes	No	Yes	IntClusts 3, 4, 7, 8 (low-risk)
CDKPredX-	Palbociclib + ET	21-50	1		I/II	> 1	Luminal A	High	No	No	No	IntClusts 3, 4, 7, 8 (low-risk)
CDKPredX-	Palbociclib + ET	21-50	1		III	> 1	Luminal A	High	No	No	No	IntClusts 1, 2, 6, 9 (high-risk)
CDKPredX-	Palbociclib + ET	>50	0	Ductal	I/II	<= 1	Luminal A	High	Yes	Yes	No	IntClusts 3, 4, 7, 8 (low-risk)
CDKPredX-	Palbociclib + ET	>50	1	Lobular	III	> 1	Luminal B	High	No	Yes	No	IntClusts 3, 4, 7, 8 (low-risk)
CDKPredX-	Palbociclib + ET	<=20	1	Ductal	I/II	> 1	Luminal B	High	No	No	No	IntClusts 3, 4, 7, 8 (low-risk)
CDKPredX-	Palbociclib + ET	21-50	1	Ductal	III	> 1	Luminal B	High	Yes	No	No	IntClusts 5, 10 (non-luminal)

## Sheet: Fig_3B
Treatment arm	ORR12	CDKPredX
Palbociclib + ET	1	CDKPredX+
Palbociclib + ET	0	CDKPredX+
Palbociclib + ET	1	CDKPredX+
Palbociclib + ET	1	CDKPredX+
Palbociclib + ET	0	CDKPredX+
Paclitaxel	1	CDKPredX+
Palbociclib + ET	0	CDKPredX+
Paclitaxel	1	CDKPredX+
Palbociclib + ET	1	CDKPredX+
Palbociclib + ET	1	CDKPredX+
Paclitaxel	0	CDKPredX+
Paclitaxel	0	CDKPredX+
Paclitaxel	0	CDKPredX+
Paclitaxel	1	CDKPredX+
Paclitaxel	1	CDKPredX+
Paclitaxel	1	CDKPredX+
Paclitaxel	0	CDKPredX+
Palbociclib + ET	0	CDKPredX+
Palbociclib + ET	1	CDKPredX+
Paclitaxel	0	CDKPredX+
Palbociclib + ET	0	CDKPredX+
Paclitaxel	0	CDKPredX+
Palbociclib + ET	0	CDKPredX+
Palbociclib + ET	1	CDKPredX+
Paclitaxel	0	CDKPredX+
Paclitaxel	0	CDKPredX+
Palbociclib + ET	0	CDKPredX+
Paclitaxel	0	CDKPredX+
Palbociclib + ET	0	CDKPredX+
Palbociclib + ET	1	CDKPredX+
Palbociclib + ET	1	CDKPredX+
Paclitaxel	0	CDKPredX+
Palbociclib + ET	0	CDKPredX+
Paclitaxel	0	CDKPredX+
Palbociclib + ET	0	CDKPredX+
Paclitaxel	1	CDKPredX+
Palbociclib + ET	1	CDKPredX+
Paclitaxel	0	CDKPredX+
Palbociclib + ET	0	CDKPredX+
Palbociclib + ET	0	CDKPredX+
Paclitaxel	0	CDKPredX+
Palbociclib + ET	1	CDKPredX+
Palbociclib + ET	1	CDKPredX-
Paclitaxel	1	CDKPredX-
Paclitaxel	1	CDKPredX-
Palbociclib + ET	0	CDKPredX-
Palbociclib + ET	1	CDKPredX-
Paclitaxel	1	CDKPredX-
Palbociclib + ET	1	CDKPredX-
Palbociclib + ET	1	CDKPredX-
Paclitaxel	1	CDKPredX-
Palbociclib + ET	1	CDKPredX-
Palbociclib + ET	1	CDKPredX-
Paclitaxel	1	CDKPredX-
Paclitaxel	0	CDKPredX-
Palbociclib + ET	0	CDKPredX-
Paclitaxel	1	CDKPredX-
Palbociclib + ET	0	CDKPredX-
Paclitaxel	1	CDKPredX-
Paclitaxel	1	CDKPredX-
Palbociclib + ET	1	CDKPredX-
Palbociclib + ET	0	CDKPredX-
Paclitaxel	1	CDKPredX-
Paclitaxel	1	CDKPredX-
Paclitaxel	1	CDKPredX-
Paclitaxel	1	CDKPredX-
Paclitaxel	1	CDKPredX-
Paclitaxel	1	CDKPredX-
Palbociclib + ET	1	CDKPredX-
Paclitaxel	0	CDKPredX-
Palbociclib + ET	1	CDKPredX-
Paclitaxel	1	CDKPredX-
Palbociclib + ET	1	CDKPredX-
Paclitaxel	1	CDKPredX-
Palbociclib + ET	0	CDKPredX-
Palbociclib + ET	1	CDKPredX-
Palbociclib + ET	0	CDKPredX-
Paclitaxel	1	CDKPredX-
Paclitaxel	1	CDKPredX-
Palbociclib + ET	0	CDKPredX-
Paclitaxel	0	CDKPredX-
Palbociclib + ET	1	CDKPredX-
Palbociclib + ET	0	CDKPredX-
Paclitaxel	1	CDKPredX-
Paclitaxel	1	CDKPredX-
Palbociclib + ET	1	CDKPredX-
Palbociclib + ET	0	CDKPredX-
Palbociclib + ET	0	CDKPredX-
Palbociclib + ET	0	CDKPredX-
Palbociclib + ET	0	CDKPredX-
Paclitaxel	1	CDKPredX-
Palbociclib + ET	1	CDKPredX-
Paclitaxel	1	CDKPredX-
Palbociclib + ET	0	CDKPredX-
Paclitaxel	0	CDKPredX-
Paclitaxel	1	CDKPredX-
Palbociclib + ET	0	CDKPredX-
Palbociclib + ET	0	CDKPredX-
Palbociclib + ET	0	CDKPredX-
Paclitaxel	1	CDKPredX-
Paclitaxel	0	CDKPredX-
Palbociclib + ET	0	CDKPredX-
Paclitaxel	1	CDKPredX-
Palbociclib + ET	0	CDKPredX-
Paclitaxel	0	CDKPredX-
Paclitaxel	0	CDKPredX-
Palbociclib + ET	0	CDKPredX-
Paclitaxel	1	CDKPredX-
Paclitaxel	0	CDKPredX-
Palbociclib + ET	0	CDKPredX-
Palbociclib + ET	1	CDKPredX-
Paclitaxel	1	CDKPredX-
Palbociclib + ET	0	CDKPredX-
Paclitaxel	1	CDKPredX-
Paclitaxel	0	CDKPredX-
Palbociclib + ET	1	CDKPredX-
Paclitaxel	1	CDKPredX-
Palbociclib + ET	0	CDKPredX-
Palbociclib + ET	0	CDKPredX-
Paclitaxel	1	CDKPredX-
Paclitaxel	0	CDKPredX-
Palbociclib + ET	0	CDKPredX-
Paclitaxel	0	CDKPredX-
Paclitaxel	1	CDKPredX-
Palbociclib + ET	1	CDKPredX-
Palbociclib + ET	0	CDKPredX-
Paclitaxel	0	CDKPredX-
Palbociclib + ET	1	CDKPredX-
Paclitaxel	0	CDKPredX-
Palbociclib + ET	0	CDKPredX-
Paclitaxel	0	CDKPredX-
Palbociclib + ET	1	CDKPredX-
Paclitaxel	0	CDKPredX-
Paclitaxel	0	CDKPredX-
Palbociclib + ET	0	CDKPredX-
Paclitaxel	1	CDKPredX-
Palbociclib + ET	0	CDKPredX-
Paclitaxel	1	CDKPredX-
Palbociclib + ET	1	CDKPredX-
Paclitaxel	0	CDKPredX-
Palbociclib + ET	1	CDKPredX-
Paclitaxel	0	CDKPredX-
Palbociclib + ET	1	CDKPredX-
Palbociclib + ET	0	CDKPredX-
Paclitaxel	0	CDKPredX-
Palbociclib + ET	1	CDKPredX-
Paclitaxel	1	CDKPredX-
Paclitaxel	0	CDKPredX-
Palbociclib + ET	1	CDKPredX-
Paclitaxel	1	CDKPredX-
Palbociclib + ET	1	CDKPredX-
Paclitaxel	1	CDKPredX-
Paclitaxel	0	CDKPredX-
Palbociclib + ET	0	CDKPredX-
Palbociclib + ET	0	CDKPredX-
Palbociclib + ET	0	CDKPredX-
Paclitaxel	1	CDKPredX-
Palbociclib + ET	1	CDKPredX-
Paclitaxel	1	CDKPredX-
Palbociclib + ET	0	CDKPredX-
Paclitaxel	1	CDKPredX-
Paclitaxel	1	CDKPredX-
Palbociclib + ET	0	CDKPredX-

## Sheet: Supp_Fig_2A
Treatment arm	ORR12	CDK4/6 - Rb pathway
Paclitaxel	1	No
Paclitaxel	1	No
Paclitaxel	1	No
Paclitaxel	1	No
Paclitaxel	1	No
Paclitaxel	1	No
Paclitaxel	0	No
Paclitaxel	1	No
Paclitaxel	1	No
Paclitaxel	1	No
Paclitaxel	1	No
Paclitaxel	1	No
Paclitaxel	1	No
Paclitaxel	1	No
Paclitaxel	1	No
Paclitaxel	1	No
Paclitaxel	0	No
Paclitaxel	1	No
Paclitaxel	1	No
Paclitaxel	1	No
Paclitaxel	1	No
Paclitaxel	1	No
Paclitaxel	0	No
Paclitaxel	1	No
Paclitaxel	1	No
Paclitaxel	1	No
Paclitaxel	0	No
Paclitaxel	0	No
Paclitaxel	0	No
Paclitaxel	1	No
Paclitaxel	1	No
Paclitaxel	1	No
Paclitaxel	1	No
Paclitaxel	0	No
Paclitaxel	1	No
Paclitaxel	1	No
Paclitaxel	0	No
Paclitaxel	1	No
Paclitaxel	0	No
Paclitaxel	1	No
Paclitaxel	0	No
Paclitaxel	0	No
Paclitaxel	1	No
Paclitaxel	0	No
Paclitaxel	0	No
Paclitaxel	1	No
Paclitaxel	1	No
Paclitaxel	0	No
Paclitaxel	1	No
Paclitaxel	0	No
Paclitaxel	1	No
Paclitaxel	0	No
Paclitaxel	0	No
Paclitaxel	1	No
Paclitaxel	0	No
Paclitaxel	0	No
Paclitaxel	0	No
Paclitaxel	0	No
Paclitaxel	0	No
Paclitaxel	0	No
Paclitaxel	0	No
Paclitaxel	0	No
Paclitaxel	0	No
Paclitaxel	0	No
Paclitaxel	1	No
Paclitaxel	0	No
Paclitaxel	1	No
Paclitaxel	0	No
Paclitaxel	0	No
Paclitaxel	0	No
Paclitaxel	1	No
Paclitaxel	0	No
Paclitaxel	1	No
Paclitaxel	1	No
Paclitaxel	0	No
Paclitaxel	0	No
Paclitaxel	1	No
Paclitaxel	1	No
Paclitaxel	1	No
Paclitaxel	1	No
Paclitaxel	1	Yes
Palbociclib + ET	0	No
Palbociclib + ET	1	No
Palbociclib + ET	1	No
Palbociclib + ET	1	No
Palbociclib + ET	1	No
Palbociclib + ET	1	No
Palbociclib + ET	1	No
Palbociclib + ET	0	No
Palbociclib + ET	0	No
Palbociclib + ET	1	No
Palbociclib + ET	0	No
Palbociclib + ET	1	No
Palbociclib + ET	1	No
Palbociclib + ET	1	No
Palbociclib + ET	0	No
Palbociclib + ET	1	No
Palbociclib + ET	1	No
Palbociclib + ET	0	No
Palbociclib + ET	1	No
Palbociclib + ET	0	No
Palbociclib + ET	0	No
Palbociclib + ET	0	No
Palbociclib + ET	1	No
Palbociclib + ET	0	No
Palbociclib + ET	1	No
Palbociclib + ET	1	No
Palbociclib + ET	1	No
Palbociclib + ET	0	No
Palbociclib + ET	0	No
Palbociclib + ET	0	No
Palbociclib + ET	0	No
Palbociclib + ET	1	No
Palbociclib + ET	0	No
Palbociclib + ET	0	No
Palbociclib + ET	0	No
Palbociclib + ET	0	No
Palbociclib + ET	0	No
Palbociclib + ET	0	No
Palbociclib + ET	0	No
Palbociclib + ET	0	No
Palbociclib + ET	1	No
Palbociclib + ET	0	No
Palbociclib + ET	1	No
Palbociclib + ET	0	No
Palbociclib + ET	0	No
Palbociclib + ET	1	No
Palbociclib + ET	1	No
Palbociclib + ET	0	No
Palbociclib + ET	0	No
Palbociclib + ET	0	No
Palbociclib + ET	0	No
Palbociclib + ET	1	No
Palbociclib + ET	1	No
Palbociclib + ET	0	No
Palbociclib + ET	0	No
Palbociclib + ET	1	No
Palbociclib + ET	0	No
Palbociclib + ET	1	No
Palbociclib + ET	0	No
Palbociclib + ET	0	No
Palbociclib + ET	1	No
Palbociclib + ET	1	No
Palbociclib + ET	0	No
Palbociclib + ET	0	No
Palbociclib + ET	0	No
Palbociclib + ET	1	No
Palbociclib + ET	1	No
Palbociclib + ET	1	No
Palbociclib + ET	1	No
Palbociclib + ET	0	No
Palbociclib + ET	1	No
Palbociclib + ET	1	No
Palbociclib + ET	0	No
Palbociclib + ET	1	No
Palbociclib + ET	1	No
Palbociclib + ET	0	No
Palbociclib + ET	0	No
Palbociclib + ET	0	No
Palbociclib + ET	1	No
Palbociclib + ET	1	No
Palbociclib + ET	0	No
Palbociclib + ET	0	No
Palbociclib + ET	1	Yes
Palbociclib + ET	0	Yes
Palbociclib + ET	0	Yes

## Sheet: Supp_Fig_2B
Treatment arm	ORR12	CDK4		Treatment arm	ORR12	CDK6		Treatment arm	ORR12	CCNE1		Treatment arm	ORR12	CCNE2		Treatment arm	ORR12	CCND1		Treatment arm	ORR12	CCND2		Treatment arm	ORR12	CCND3		Treatment arm	ORR12	CCNA2		Treatment arm	ORR12	E2F1		Treatment arm	ORR12	E2F2		Treatment arm	ORR12	E2F3
Palbociclib + ET	1	No Gain or Amplification		Palbociclib + ET	1	No Gain or Amplification		Palbociclib + ET	1	No Gain or Amplification		Palbociclib + ET	1	No Gain or Amplification		Palbociclib + ET	0	No Gain or Amplification		Palbociclib + ET	1	No Gain or Amplification		Palbociclib + ET	1	No Gain or Amplification		Palbociclib + ET	1	No Gain or Amplification		Palbociclib + ET	1	No Gain or Amplification		Palbociclib + ET	1	No Gain or Amplification		Palbociclib + ET	1	No Gain or Amplification
Paclitaxel	1	No Gain or Amplification		Paclitaxel	1	No Gain or Amplification		Palbociclib + ET	0	No Gain or Amplification		Palbociclib + ET	0	No Gain or Amplification		Palbociclib + ET	1	No Gain or Amplification		Paclitaxel	1	No Gain or Amplification		Paclitaxel	1	No Gain or Amplification		Paclitaxel	1	No Gain or Amplification		Palbociclib + ET	0	No Gain or Amplification		Paclitaxel	1	No Gain or Amplification		Paclitaxel	1	No Gain or Amplification
Palbociclib + ET	0	No Gain or Amplification		Palbociclib + ET	0	No Gain or Amplification		Palbociclib + ET	1	No Gain or Amplification		Paclitaxel	1	No Gain or Amplification		Palbociclib + ET	1	No Gain or Amplification		Palbociclib + ET	0	No Gain or Amplification		Paclitaxel	1	No Gain or Amplification		Palbociclib + ET	0	No Gain or Amplification		Paclitaxel	1	No Gain or Amplification		Paclitaxel	1	No Gain or Amplification		Palbociclib + ET	0	No Gain or Amplification
Paclitaxel	1	No Gain or Amplification		Paclitaxel	1	No Gain or Amplification		Paclitaxel	1	No Gain or Amplification		Palbociclib + ET	1	No Gain or Amplification		Palbociclib + ET	1	No Gain or Amplification		Paclitaxel	1	No Gain or Amplification		Palbociclib + ET	0	No Gain or Amplification		Paclitaxel	1	No Gain or Amplification		Palbociclib + ET	1	No Gain or Amplification		Palbociclib + ET	0	No Gain or Amplification		Paclitaxel	1	No Gain or Amplification
Palbociclib + ET	1	No Gain or Amplification		Palbociclib + ET	1	No Gain or Amplification		Palbociclib + ET	1	No Gain or Amplification		Palbociclib + ET	1	No Gain or Amplification		Paclitaxel	1	No Gain or Amplification		Palbociclib + ET	1	No Gain or Amplification		Paclitaxel	1	No Gain or Amplification		Palbociclib + ET	1	No Gain or Amplification		Paclitaxel	1	No Gain or Amplification		Palbociclib + ET	1	No Gain or Amplification		Palbociclib + ET	1	No Gain or Amplification
Palbociclib + ET	1	No Gain or Amplification		Palbociclib + ET	1	No Gain or Amplification		Palbociclib + ET	1	No Gain or Amplification		Palbociclib + ET	1	No Gain or Amplification		Palbociclib + ET	1	No Gain or Amplification		Palbociclib + ET	1	No Gain or Amplification		Palbociclib + ET	1	No Gain or Amplification		Palbociclib + ET	1	No Gain or Amplification		Palbociclib + ET	1	No Gain or Amplification		Paclitaxel	1	No Gain or Amplification		Palbociclib + ET	1	No Gain or Amplification
Paclitaxel	1	No Gain or Amplification		Paclitaxel	1	No Gain or Amplification		Paclitaxel	1	No Gain or Amplification		Paclitaxel	1	No Gain or Amplification		Paclitaxel	1	No Gain or Amplification		Paclitaxel	1	No Gain or Amplification		Palbociclib + ET	1	No Gain or Amplification		Paclitaxel	1	No Gain or Amplification		Paclitaxel	1	No Gain or Amplification		Palbociclib + ET	1	No Gain or Amplification		Paclitaxel	1	No Gain or Amplification
Palbociclib + ET	1	No Gain or Amplification		Palbociclib + ET	1	No Gain or Amplification		Paclitaxel	1	No Gain or Amplification		Palbociclib + ET	1	No Gain or Amplification		Palbociclib + ET	1	No Gain or Amplification		Palbociclib + ET	1	No Gain or Amplification		Paclitaxel	1	No Gain or Amplification		Palbociclib + ET	1	No Gain or Amplification		Palbociclib + ET	1	No Gain or Amplification		Palbociclib + ET	1	No Gain or Amplification		Palbociclib + ET	1	No Gain or Amplification
Paclitaxel	1	No Gain or Amplification		Palbociclib + ET	1	No Gain or Amplification		Palbociclib + ET	1	No Gain or Amplification		Palbociclib + ET	1	No Gain or Amplification		Paclitaxel	1	No Gain or Amplification		Paclitaxel	1	No Gain or Amplification		Palbociclib + ET	1	No Gain or Amplification		Paclitaxel	1	No Gain or Amplification		Palbociclib + ET	1	No Gain or Amplification		Paclitaxel	1	No Gain or Amplification		Paclitaxel	1	No Gain or Amplification
Palbociclib + ET	1	No Gain or Amplification		Paclitaxel	1	No Gain or Amplification		Paclitaxel	1	No Gain or Amplification		Paclitaxel	1	No Gain or Amplification		Paclitaxel	0	No Gain or Amplification		Palbociclib + ET	1	No Gain or Amplification		Paclitaxel	1	No Gain or Amplification		Palbociclib + ET	1	No Gain or Amplification		Paclitaxel	1	No Gain or Amplification		Palbociclib + ET	1	No Gain or Amplification		Palbociclib + ET	1	No Gain or Amplification
Palbociclib + ET	1	No Gain or Amplification		Paclitaxel	0	No Gain or Amplification		Paclitaxel	0	No Gain or Amplification		Paclitaxel	0	No Gain or Amplification		Palbociclib + ET	0	No Gain or Amplification		Palbociclib + ET	1	No Gain or Amplification		Palbociclib + ET	1	No Gain or Amplification		Palbociclib + ET	1	No Gain or Amplification		Paclitaxel	0	No Gain or Amplification		Paclitaxel	1	No Gain or Amplification		Palbociclib + ET	1	No Gain or Amplification
Paclitaxel	1	No Gain or Amplification		Palbociclib + ET	0	No Gain or Amplification		Palbociclib + ET	0	No Gain or Amplification		Palbociclib + ET	0	No Gain or Amplification		Palbociclib + ET	0	No Gain or Amplification		Paclitaxel	1	No Gain or Amplification		Palbociclib + ET	1	No Gain or Amplification		Paclitaxel	1	No Gain or Amplification		Palbociclib + ET	0	No Gain or Amplification		Palbociclib + ET	1	No Gain or Amplification		Paclitaxel	1	No Gain or Amplification
Paclitaxel	0	No Gain or Amplification		Paclitaxel	1	No Gain or Amplification		Paclitaxel	1	No Gain or Amplification		Palbociclib + ET	0	No Gain or Amplification		Palbociclib + ET	1	No Gain or Amplification		Paclitaxel	0	No Gain or Amplification		Paclitaxel	1	No Gain or Amplification		Paclitaxel	0	No Gain or Amplification		Paclitaxel	1	No Gain or Amplification		Palbociclib + ET	1	No Gain or Amplification		Paclitaxel	0	No Gain or Amplification
Palbociclib + ET	0	No Gain or Amplification		Palbociclib + ET	0	No Gain or Amplification		Palbociclib + ET	0	No Gain or Amplification		Palbociclib + ET	1	No Gain or Amplification		Palbociclib + ET	0	No Gain or Amplification		Palbociclib + ET	0	No Gain or Amplification		Paclitaxel	0	No Gain or Amplification		Palbociclib + ET	0	No Gain or Amplification		Palbociclib + ET	0	No Gain or Amplification		Paclitaxel	1	No Gain or Amplification		Palbociclib + ET	0	No Gain or Amplification
Paclitaxel	1	No Gain or Amplification		Paclitaxel	1	No Gain or Amplification		Paclitaxel	1	No Gain or Amplification		Palbociclib + ET	0	No Gain or Amplification		Paclitaxel	1	No Gain or Amplification		Paclitaxel	1	No Gain or Amplification		Palbociclib + ET	0	No Gain or Amplification		Paclitaxel	1	No Gain or Amplification		Paclitaxel	1	No Gain or Amplification		Paclitaxel	0	No Gain or Amplification		Paclitaxel	1	No Gain or Amplification
Palbociclib + ET	0	No Gain or Amplification		Paclitaxel	1	No Gain or Amplification		Palbociclib + ET	1	No Gain or Amplification		Palbociclib + ET	0	No Gain or Amplification		Paclitaxel	1	No Gain or Amplification		Palbociclib + ET	0	No Gain or Amplification		Paclitaxel	1	No Gain or Amplification		Palbociclib + ET	0	No Gain or Amplification		Paclitaxel	1	No Gain or Amplification		Palbociclib + ET	0	No Gain or Amplification		Palbociclib + ET	0	No Gain or Amplification
Paclitaxel	1	No Gain or Amplification		Palbociclib + ET	1	No Gain or Amplification		Palbociclib + ET	0	No Gain or Amplification		Paclitaxel	1	No Gain or Amplification		Palbociclib + ET	1	No Gain or Amplification		Paclitaxel	1	No Gain or Amplification		Palbociclib + ET	0	No Gain or Amplification		Paclitaxel	1	No Gain or Amplification		Palbociclib + ET	1	No Gain or Amplification		Paclitaxel	1	No Gain or Amplification		Paclitaxel	1	No Gain or Amplification
Paclitaxel	1	No Gain or Amplification		Palbociclib + ET	0	No Gain or Amplification		Palbociclib + ET	0	No Gain or Amplification		Paclitaxel	1	No Gain or Amplification		Paclitaxel	1	No Gain or Amplification		Paclitaxel	1	No Gain or Amplification		Paclitaxel	1	No Gain or Amplification		Paclitaxel	1	No Gain or Amplification		Palbociclib + ET	0	No Gain or Amplification		Palbociclib + ET	0	No Gain or Amplification		Paclitaxel	1	No Gain or Amplification
Palbociclib + ET	1	No Gain or Amplification		Palbociclib + ET	0	No Gain or Amplification		Paclitaxel	1	No Gain or Amplification		Paclitaxel	1	No Gain or Amplification		Palbociclib + ET	1	No Gain or Amplification		Palbociclib + ET	1	No Gain or Amplification		Paclitaxel	1	No Gain or Amplification		Palbociclib + ET	1	No Gain or Amplification		Palbociclib + ET	0	No Gain or Amplification		Paclitaxel	1	No Gain or Amplification		Palbociclib + ET	1	No Gain or Amplification
Palbociclib + ET	0	No Gain or Amplification		Paclitaxel	1	No Gain or Amplification		Paclitaxel	1	No Gain or Amplification		Palbociclib + ET	1	No Gain or Amplification		Paclitaxel	1	No Gain or Amplification		Palbociclib + ET	0	No Gain or Amplification		Palbociclib + ET	1	No Gain or Amplification		Palbociclib + ET	0	No Gain or Amplification		Paclitaxel	1	No Gain or Amplification		Paclitaxel	1	No Gain or Amplification		Palbociclib + ET	0	No Gain or Amplification
Palbociclib + ET	0	No Gain or Amplification		Paclitaxel	1	No Gain or Amplification		Paclitaxel	1	No Gain or Amplification		Paclitaxel	1	No Gain or Amplification		Palbociclib + ET	1	No Gain or Amplification		Palbociclib + ET	0	No Gain or Amplification		Palbociclib + ET	0	No Gain or Amplification		Palbociclib + ET	0	No Gain or Amplification		Paclitaxel	1	No Gain or Amplification		Palbociclib + ET	1	No Gain or Amplification		Palbociclib + ET	0	No Gain or Amplification
Paclitaxel	1	No Gain or Amplification		Palbociclib + ET	1	No Gain or Amplification		Palbociclib + ET	1	No Gain or Amplification		Palbociclib + ET	1	No Gain or Amplification		Paclitaxel	1	No Gain or Amplification		Paclitaxel	1	No Gain or Amplification		Palbociclib + ET	0	No Gain or Amplification		Paclitaxel	1	No Gain or Amplification		Paclitaxel	1	No Gain or Amplification		Palbociclib + ET	0	No Gain or Amplification		Paclitaxel	1	No Gain or Amplification
Paclitaxel	1	No Gain or Amplification		Paclitaxel	1	No Gain or Amplification		Paclitaxel	1	No Gain or Amplification		Paclitaxel	1	No Gain or Amplification		Paclitaxel	1	No Gain or Amplification		Paclitaxel	1	No Gain or Amplification		Paclitaxel	1	No Gain or Amplification		Paclitaxel	1	No Gain or Amplification		Palbociclib + ET	1	No Gain or Amplification		Palbociclib + ET	0	No Gain or Amplification		Paclitaxel	1	No Gain or Amplification
Paclitaxel	1	No Gain or Amplification		Palbociclib + ET	1	No Gain or Amplification		Palbociclib + ET	1	No Gain or Amplification		Paclitaxel	1	No Gain or Amplification		Palbociclib + ET	0	No Gain or Amplification		Paclitaxel	1	No Gain or Amplification		Paclitaxel	1	No Gain or Amplification		Paclitaxel	1	No Gain or Amplification		Paclitaxel	1	No Gain or Amplification		Paclitaxel	1	No Gain or Amplification		Paclitaxel	1	No Gain or Amplification
Palbociclib + ET	1	No Gain or Amplification		Paclitaxel	1	No Gain or Amplification		Paclitaxel	1	No Gain or Amplification		Palbociclib + ET	0	No Gain or Amplification		Palbociclib + ET	1	No Gain or Amplification		Palbociclib + ET	1	No Gain or Amplification		Paclitaxel	1	No Gain or Amplification		Palbociclib + ET	1	No Gain or Amplification		Palbociclib + ET	1	No Gain or Amplification		Paclitaxel	1	No Gain or Amplification		Paclitaxel	1	No Gain or Amplification
Paclitaxel	1	No Gain or Amplification		Paclitaxel	1	No Gain or Amplification		Paclitaxel	1	No Gain or Amplification		Paclitaxel	0	No Gain or Amplification		Paclitaxel	1	No Gain or Amplification		Paclitaxel	1	No Gain or Amplification		Paclitaxel	1	No Gain or Amplification		Paclitaxel	1	No Gain or Amplification		Paclitaxel	1	No Gain or Amplification		Paclitaxel	1	No Gain or Amplification		Palbociclib + ET	1	No Gain or Amplification
Palbociclib + ET	1	No Gain or Amplification		Palbociclib + ET	1	No Gain or Amplification		Palbociclib + ET	1	No Gain or Amplification		Palbociclib + ET	1	No Gain or Amplification		Palbociclib + ET	0	No Gain or Amplification		Palbociclib + ET	1	No Gain or Amplification		Palbociclib + ET	1	No Gain or Amplification		Palbociclib + ET	1	No Gain or Amplification		Paclitaxel	1	No Gain or Amplification		Palbociclib + ET	1	No Gain or Amplification		Paclitaxel	1	No Gain or Amplification
Paclitaxel	1	No Gain or Amplification		Palbociclib + ET	0	No Gain or Amplification		Palbociclib + ET	0	No Gain or Amplification		Paclitaxel	1	No Gain or Amplification		Paclitaxel	1	No Gain or Amplification		Paclitaxel	1	No Gain or Amplification		Paclitaxel	1	No Gain or Amplification		Paclitaxel	1	No Gain or Amplification		Paclitaxel	0	No Gain or Amplification		Paclitaxel	1	No Gain or Amplification		Paclitaxel	1	No Gain or Amplification
Paclitaxel	1	No Gain or Amplification		Paclitaxel	0	No Gain or Amplification		Paclitaxel	0	No Gain or Amplification		Paclitaxel	1	No Gain or Amplification		Palbociclib + ET	0	No Gain or Amplification		Paclitaxel	1	No Gain or Amplification		Paclitaxel	1	No Gain or Amplification		Paclitaxel	1	No Gain or Amplification		Palbociclib + ET	1	No Gain or Amplification		Palbociclib + ET	1	No Gain or Amplification		Palbociclib + ET	1	No Gain or Amplification
Palbociclib + ET	0	No Gain or Amplification		Palbociclib + ET	1	No Gain or Amplification		Palbociclib + ET	1	No Gain or Amplification		Palbociclib + ET	0	No Gain or Amplification		Paclitaxel	0	No Gain or Amplification		Palbociclib + ET	1	No Gain or Amplification		Palbociclib + ET	0	No Gain or Amplification		Palbociclib + ET	0	No Gain or Amplification		Paclitaxel	1	No Gain or Amplification		Paclitaxel	1	No Gain or Amplification		Palbociclib + ET	0	No Gain or Amplification
Paclitaxel	0	No Gain or Amplification		Paclitaxel	1	No Gain or Amplification		Paclitaxel	1	No Gain or Amplification		Paclitaxel	1	No Gain or Amplification		Palbociclib + ET	1	No Gain or Amplification		Paclitaxel	0	No Gain or Amplification		Paclitaxel	0	No Gain or Amplification		Paclitaxel	0	No Gain or Amplification		Palbociclib + ET	1	No Gain or Amplification		Paclitaxel	1	No Gain or Amplification		Paclitaxel	0	No Gain or Amplification
Palbociclib + ET	1	No Gain or Amplification		Paclitaxel	1	No Gain or Amplification		Palbociclib + ET	1	No Gain or Amplification		Palbociclib + ET	0	No Gain or Amplification		Palbociclib + ET	0	No Gain or Amplification		Palbociclib + ET	1	No Gain or Amplification		Palbociclib + ET	1	No Gain or Amplification		Palbociclib + ET	1	No Gain or Amplification		Paclitaxel	1	No Gain or Amplification		Palbociclib + ET	1	No Gain or Amplification		Palbociclib + ET	1	No Gain or Amplification
Paclitaxel	1	No Gain or Amplification		Palbociclib + ET	0	No Gain or Amplification		Paclitaxel	1	No Gain or Amplification		Paclitaxel	1	No Gain or Amplification		Paclitaxel	1	No Gain or Amplification		Paclitaxel	1	No Gain or Amplification		Paclitaxel	1	No Gain or Amplification		Paclitaxel	1	No Gain or Amplification		Palbociclib + ET	0	No Gain or Amplification		Palbociclib + ET	0	No Gain or Amplification		Paclitaxel	1	No Gain or Amplification
Palbociclib + ET	1	No Gain or Amplification		Palbociclib + ET	0	No Gain or Amplification		Palbociclib + ET	0	No Gain or Amplification		Palbociclib + ET	0	No Gain or Amplification		Paclitaxel	1	No Gain or Amplification		Paclitaxel	1	No Gain or Amplification		Palbociclib + ET	1	No Gain or Amplification		Palbociclib + ET	1	No Gain or Amplification		Palbociclib + ET	1	No Gain or Amplification		Paclitaxel	0	No Gain or Amplification		Palbociclib + ET	1	No Gain or Amplification
Paclitaxel	1	No Gain or Amplification		Paclitaxel	1	No Gain or Amplification		Palbociclib + ET	1	No Gain or Amplification		Paclitaxel	1	No Gain or Amplification		Paclitaxel	1	No Gain or Amplification		Palbociclib + ET	0	No Gain or Amplification		Palbociclib + ET	0	No Gain or Amplification		Paclitaxel	1	No Gain or Amplification		Palbociclib + ET	0	No Gain or Amplification		Palbociclib + ET	1	No Gain or Amplification		Palbociclib + ET	0	No Gain or Amplification
Palbociclib + ET	0	No Gain or Amplification		Paclitaxel	1	No Gain or Amplification		Paclitaxel	1	No Gain or Amplification		Paclitaxel	1	No Gain or Amplification		Palbociclib + ET	1	No Gain or Amplification		Palbociclib + ET	1	No Gain or Amplification		Palbociclib + ET	1	No Gain or Amplification		Palbociclib + ET	0	No Gain or Amplification		Paclitaxel	1	No Gain or Amplification		Paclitaxel	1	No Gain or Amplification		Palbociclib + ET	1	No Gain or Amplification
Paclitaxel	1	No Gain or Amplification		Palbociclib + ET	0	No Gain or Amplification		Palbociclib + ET	0	No Gain or Amplification		Paclitaxel	0	No Gain or Amplification		Palbociclib + ET	0	No Gain or Amplification		Paclitaxel	1	No Gain or Amplification		Paclitaxel	1	No Gain or Amplification		Palbociclib + ET	1	No Gain or Amplification		Palbociclib + ET	1	No Gain or Amplification		Palbociclib + ET	1	No Gain or Amplification		Paclitaxel	1	No Gain or Amplification
Palbociclib + ET	0	No Gain or Amplification		Palbociclib + ET	0	No Gain or Amplification		Paclitaxel	1	No Gain or Amplification		Palbociclib + ET	1	No Gain or Amplification		Palbociclib + ET	0	No Gain or Amplification		Palbociclib + ET	0	No Gain or Amplification		Palbociclib + ET	0	No Gain or Amplification		Paclitaxel	1	No Gain or Amplification		Palbociclib + ET	0	No Gain or Amplification		Paclitaxel	1	No Gain or Amplification		Palbociclib + ET	0	No Gain or Amplification
Paclitaxel	1	No Gain or Amplification		Paclitaxel	1	No Gain or Amplification		Paclitaxel	1	No Gain or Amplification		Paclitaxel	0	No Gain or Amplification		Palbociclib + ET	0	No Gain or Amplification		Paclitaxel	1	No Gain or Amplification		Paclitaxel	1	No Gain or Amplification		Palbociclib + ET	0	No Gain or Amplification		Paclitaxel	1	No Gain or Amplification		Palbociclib + ET	0	No Gain or Amplification		Paclitaxel	1	No Gain or Amplification
Paclitaxel	1	No Gain or Amplification		Paclitaxel	1	No Gain or Amplification		Palbociclib + ET	0	No Gain or Amplification		Palbociclib + ET	0	No Gain or Amplification		Paclitaxel	0	No Gain or Amplification		Paclitaxel	1	No Gain or Amplification		Paclitaxel	1	No Gain or Amplification		Paclitaxel	1	No Gain or Amplification		Paclitaxel	1	No Gain or Amplification		Palbociclib + ET	1	No Gain or Amplification		Paclitaxel	1	No Gain or Amplification
Palbociclib + ET	1	No Gain or Amplification		Paclitaxel	1	No Gain or Amplification		Palbociclib + ET	0	No Gain or Amplification		Palbociclib + ET	0	No Gain or Amplification		Palbociclib + ET	0	No Gain or Amplification		Palbociclib + ET	1	No Gain or Amplification		Palbociclib + ET	0	No Gain or Amplification		Paclitaxel	1	No Gain or Amplification		Paclitaxel	1	No Gain or Amplification		Paclitaxel	1	No Gain or Amplification		Palbociclib + ET	0	No Gain or Amplification
Palbociclib + ET	0	No Gain or Amplification		Paclitaxel	0	No Gain or Amplification		Paclitaxel	0	No Gain or Amplification		Palbociclib + ET	0	No Gain or Amplification		Paclitaxel	1	No Gain or Amplification		Palbociclib + ET	0	No Gain or Amplification		Palbociclib + ET	0	No Gain or Amplification		Palbociclib + ET	0	No Gain or Amplification		Paclitaxel	0	No Gain or Amplification		Palbociclib + ET	0	No Gain or Amplification		Palbociclib + ET	0	No Gain or Amplification
Paclitaxel	1	No Gain or Amplification		Palbociclib + ET	1	No Gain or Amplification		Palbociclib + ET	1	No Gain or Amplification		Paclitaxel	1	No Gain or Amplification		Paclitaxel	1	No Gain or Amplification		Paclitaxel	1	No Gain or Amplification		Paclitaxel	0	No Gain or Amplification		Paclitaxel	0	No Gain or Amplification		Palbociclib + ET	1	No Gain or Amplification		Paclitaxel	1	No Gain or Amplification		Paclitaxel	0	No Gain or Amplification
Paclitaxel	1	No Gain or Amplification		Palbociclib + ET	0	No Gain or Amplification		Palbociclib + ET	0	No Gain or Amplification		Paclitaxel	1	No Gain or Amplification		Palbociclib + ET	1	No Gain or Amplification		Paclitaxel	1	No Gain or Amplification		Palbociclib + ET	1	No Gain or Amplification		Palbociclib + ET	1	No Gain or Amplification		Palbociclib + ET	0	No Gain or Amplification		Paclitaxel	1	No Gain or Amplification		Palbociclib + ET	1	No Gain or Amplification
Paclitaxel	1	No Gain or Amplification		Paclitaxel	0	No Gain or Amplification		Paclitaxel	1	No Gain or Amplification		Palbociclib + ET	0	No Gain or Amplification		Palbociclib + ET	0	No Gain or Amplification		Paclitaxel	1	No Gain or Amplification		Palbociclib + ET	0	No Gain or Amplification		Palbociclib + ET	0	No Gain or Amplification		Paclitaxel	0	No Gain or Amplification		Palbociclib + ET	0	No Gain or Amplification		Palbociclib + ET	0	No Gain or Amplification
Paclitaxel	0	No Gain or Amplification		Palbociclib + ET	0	No Gain or Amplification		Paclitaxel	1	No Gain or Amplification		Palbociclib + ET	0	No Gain or Amplification		Paclitaxel	0	No Gain or Amplification		Palbociclib + ET	1	No Gain or Amplification		Paclitaxel	1	No Gain or Amplification		Paclitaxel	1	No Gain or Amplification		Palbociclib + ET	0	No Gain or Amplification		Palbociclib + ET	0	No Gain or Amplification		Paclitaxel	1	No Gain or Amplification
Palbociclib + ET	1	No Gain or Amplification		Palbociclib + ET	0	No Gain or Amplification		Palbociclib + ET	1	No Gain or Amplification		Paclitaxel	0	No Gain or Amplification		Palbociclib + ET	0	No Gain or Amplification		Paclitaxel	0	No Gain or Amplification		Paclitaxel	1	No Gain or Amplification		Paclitaxel	1	No Gain or Amplification		Palbociclib + ET	0	No Gain or Amplification		Paclitaxel	0	No Gain or Amplification		Paclitaxel	1	No Gain or Amplification
Palbociclib + ET	0	No Gain or Amplification		Paclitaxel	0	No Gain or Amplification		Paclitaxel	1	No Gain or Amplification		Paclitaxel	1	No Gain or Amplification		Paclitaxel	0	No Gain or Amplification		Palbociclib + ET	1	No Gain or Amplification		Palbociclib + ET	1	No Gain or Amplification		Paclitaxel	1	No Gain or Amplification		Palbociclib + ET	0	No Gain or Amplification		Palbociclib + ET	1	No Gain or Amplification		Palbociclib + ET	1	No Gain or Amplification
Palbociclib + ET	0	No Gain or Amplification		Palbociclib + ET	0	No Gain or Amplification		Paclitaxel	0	No Gain or Amplification		Paclitaxel	0	No Gain or Amplification		Palbociclib + ET	0	No Gain or Amplification		Palbociclib + ET	0	No Gain or Amplification		Paclitaxel	1	No Gain or Amplification		Palbociclib + ET	1	No Gain or Amplification		Paclitaxel	1	No Gain or Amplification		Palbociclib + ET	0	No Gain or Amplification		Paclitaxel	1	No Gain or Amplification
Palbociclib + ET	0	No Gain or Amplification		Paclitaxel	1	No Gain or Amplification		Palbociclib + ET	1	No Gain or Amplification		Paclitaxel	0	No Gain or Amplification		Paclitaxel	0	No Gain or Amplification		Paclitaxel	0	No Gain or Amplification		Palbociclib + ET	1	No Gain or Amplification		Paclitaxel	0	No Gain or Amplification		Paclitaxel	1	No Gain or Amplification		Paclitaxel	1	No Gain or Amplification		Palbociclib + ET	1	No Gain or Amplification
Paclitaxel	0	No Gain or Amplification		Paclitaxel	1	No Gain or Amplification		Palbociclib + ET	0	No Gain or Amplification		Palbociclib + ET	0	No Gain or Amplification		Palbociclib + ET	0	No Gain or Amplification		Palbociclib + ET	0	No Gain or Amplification		Paclitaxel	0	No Gain or Amplification		Palbociclib + ET	1	No Gain or Amplification		Paclitaxel	1	No Gain or Amplification		Paclitaxel	1	No Gain or Amplification		Paclitaxel	0	No Gain or Amplification
Paclitaxel	1	No Gain or Amplification		Palbociclib + ET	1	No Gain or Amplification		Palbociclib + ET	0	No Gain or Amplification		Palbociclib + ET	1	No Gain or Amplification		Paclitaxel	1	No Gain or Amplification		Palbociclib + ET	0	No Gain or Amplification		Palbociclib + ET	1	No Gain or Amplification		Palbociclib + ET	0	No Gain or Amplification		Paclitaxel	1	No Gain or Amplification		Palbociclib + ET	1	No Gain or Amplification		Palbociclib + ET	1	No Gain or Amplification
Paclitaxel	1	No Gain or Amplification		Paclitaxel	1	No Gain or Amplification		Palbociclib + ET	0	No Gain or Amplification		Palbociclib + ET	1	No Gain or Amplification		Paclitaxel	0	No Gain or Amplification		Paclitaxel	0	No Gain or Amplification		Palbociclib + ET	0	No Gain or Amplification		Paclitaxel	0	No Gain or Amplification		Paclitaxel	1	No Gain or Amplification		Paclitaxel	1	No Gain or Amplification		Palbociclib + ET	0	No Gain or Amplification
Palbociclib + ET	1	No Gain or Amplification		Paclitaxel	1	No Gain or Amplification		Paclitaxel	0	No Gain or Amplification		Paclitaxel	0	No Gain or Amplification		Paclitaxel	0	No Gain or Amplification		Paclitaxel	1	No Gain or Amplification		Paclitaxel	0	No Gain or Amplification		Palbociclib + ET	0	No Gain or Amplification		Paclitaxel	0	No Gain or Amplification		Palbociclib + ET	1	No Gain or Amplification		Paclitaxel	0	No Gain or Amplification
Paclitaxel	1	No Gain or Amplification		Paclitaxel	1	No Gain or Amplification		Palbociclib + ET	0	No Gain or Amplification		Palbociclib + ET	0	No Gain or Amplification		Palbociclib + ET	0	No Gain or Amplification		Paclitaxel	1	No Gain or Amplification		Palbociclib + ET	0	No Gain or Amplification		Palbociclib + ET	0	No Gain or Amplification		Palbociclib + ET	0	No Gain or Amplification		Paclitaxel	0	No Gain or Amplification		Palbociclib + ET	0	No Gain or Amplification
Palbociclib + ET	0	No Gain or Amplification		Palbociclib + ET	0	No Gain or Amplification		Paclitaxel	1	No Gain or Amplification		Paclitaxel	1	No Gain or Amplification		Paclitaxel	1	No Gain or Amplification		Palbociclib + ET	1	No Gain or Amplification		Palbociclib + ET	0	No Gain or Amplification		Paclitaxel	0	No Gain or Amplification		Paclitaxel	1	No Gain or Amplification		Palbociclib + ET	1	No Gain or Amplification		Palbociclib + ET	0	No Gain or Amplification
Paclitaxel	1	No Gain or Amplification		Paclitaxel	1	No Gain or Amplification		Paclitaxel	1	No Gain or Amplification		Paclitaxel	1	No Gain or Amplification		Palbociclib + ET	1	No Gain or Amplification		Paclitaxel	1	No Gain or Amplification		Paclitaxel	0	No Gain or Amplification		Palbociclib + ET	0	No Gain or Amplification		Paclitaxel	1	No Gain or Amplification		Palbociclib + ET	0	No Gain or Amplification		Paclitaxel	0	No Gain or Amplification
Palbociclib + ET	0	No Gain or Amplification		Palbociclib + ET	0	No Gain or Amplification		Palbociclib + ET	1	No Gain or Amplification		Palbociclib + ET	0	No Gain or Amplification		Palbociclib + ET	1	No Gain or Amplification		Palbociclib + ET	0	No Gain or Amplification		Palbociclib + ET	0	No Gain or Amplification		Paclitaxel	1	No Gain or Amplification		Palbociclib + ET	0	No Gain or Amplification		Paclitaxel	0	No Gain or Amplification		Palbociclib + ET	0	No Gain or Amplification
Paclitaxel	1	No Gain or Amplification		Palbociclib + ET	0	No Gain or Amplification		Paclitaxel	1	No Gain or Amplification		Palbociclib + ET	0	No Gain or Amplification		Paclitaxel	0	No Gain or Amplification		Paclitaxel	1	No Gain or Amplification		Paclitaxel	1	No Gain or Amplification		Paclitaxel	1	No Gain or Amplification		Paclitaxel	0	No Gain or Amplification		Palbociclib + ET	0	No Gain or Amplification		Paclitaxel	1	No Gain or Amplification
Paclitaxel	0	No Gain or Amplification		Paclitaxel	1	No Gain or Amplification		Paclitaxel	1	No Gain or Amplification		Paclitaxel	0	No Gain or Amplification		Paclitaxel	1	No Gain or Amplification		Palbociclib + ET	0	No Gain or Amplification		Paclitaxel	1	No Gain or Amplification		Palbociclib + ET	1	No Gain or Amplification		Paclitaxel	0	No Gain or Amplification		Palbociclib + ET	0	No Gain or Amplification		Paclitaxel	1	No Gain or Amplification
Palbociclib + ET	0	No Gain or Amplification		Paclitaxel	0	No Gain or Amplification		Paclitaxel	0	No Gain or Amplification		Palbociclib + ET	0	No Gain or Amplification		Palbociclib + ET	0	No Gain or Amplification		Paclitaxel	1	No Gain or Amplification		Palbociclib + ET	1	No Gain or Amplification		Paclitaxel	1	No Gain or Amplification		Palbociclib + ET	0	No Gain or Amplification		Paclitaxel	0	No Gain or Amplification		Palbociclib + ET	1	No Gain or Amplification
Palbociclib + ET	0	No Gain or Amplification		Palbociclib + ET	0	No Gain or Amplification		Paclitaxel	1	No Gain or Amplification		Palbociclib + ET	0	No Gain or Amplification		Palbociclib + ET	1	No Gain or Amplification		Paclitaxel	0	No Gain or Amplification		Paclitaxel	1	No Gain or Amplification		Palbociclib + ET	0	No Gain or Amplification		Paclitaxel	1	No Gain or Amplification		Palbociclib + ET	0	No Gain or Amplification		Paclitaxel	1	No Gain or Amplification
Paclitaxel	0	No Gain or Amplification		Palbociclib + ET	0	No Gain or Amplification		Paclitaxel	1	No Gain or Amplification		Paclitaxel	0	No Gain or Amplification		Paclitaxel	0	No Gain or Amplification		Palbociclib + ET	0	No Gain or Amplification		Palbociclib + ET	0	No Gain or Amplification		Paclitaxel	1	No Gain or Amplification		Paclitaxel	0	No Gain or Amplification		Paclitaxel	1	No Gain or Amplification		Palbociclib + ET	0	No Gain or Amplification
Paclitaxel	1	No Gain or Amplification		Paclitaxel	1	No Gain or Amplification		Paclitaxel	0	No Gain or Amplification		Paclitaxel	0	No Gain or Amplification		Palbociclib + ET	1	No Gain or Amplification		Palbociclib + ET	0	No Gain or Amplification		Paclitaxel	1	No Gain or Amplification		Paclitaxel	0	No Gain or Amplification		Palbociclib + ET	1	No Gain or Amplification		Paclitaxel	1	No Gain or Amplification		Paclitaxel	1	No Gain or Amplification
Palbociclib + ET	0	No Gain or Amplification		Palbociclib + ET	0	No Gain or Amplification		Palbociclib + ET	0	No Gain or Amplification		Palbociclib + ET	1	No Gain or Amplification		Paclitaxel	0	No Gain or Amplification		Paclitaxel	0	No Gain or Amplification		Palbociclib + ET	0	No Gain or Amplification		Paclitaxel	1	No Gain or Amplification		Paclitaxel	0	No Gain or Amplification		Palbociclib + ET	1	No Gain or Amplification		Palbociclib + ET	0	No Gain or Amplification
Paclitaxel	0	No Gain or Amplification		Paclitaxel	0	No Gain or Amplification		Paclitaxel	0	No Gain or Amplification		Paclitaxel	0	No Gain or Amplification		Palbociclib + ET	0	No Gain or Amplification		Palbociclib + ET	0	No Gain or Amplification		Paclitaxel	1	No Gain or Amplification		Paclitaxel	1	No Gain or Amplification		Paclitaxel	1	No Gain or Amplification		Paclitaxel	1	No Gain or Amplification		Paclitaxel	1	No Gain or Amplification
Paclitaxel	0	No Gain or Amplification		Paclitaxel	0	No Gain or Amplification		Palbociclib + ET	0	No Gain or Amplification		Paclitaxel	1	No Gain or Amplification		Palbociclib + ET	0	No Gain or Amplification		Paclitaxel	1	No Gain or Amplification		Paclitaxel	0	No Gain or Amplification		Paclitaxel	0	No Gain or Amplification		Palbociclib + ET	0	No Gain or Amplification		Palbociclib + ET	0	No Gain or Amplification		Paclitaxel	0	No Gain or Amplification
Palbociclib + ET	0	No Gain or Amplification		Palbociclib + ET	0	No Gain or Amplification		Paclitaxel	1	No Gain or Amplification		Palbociclib + ET	1	No Gain or Amplification		Palbociclib + ET	0	No Gain or Amplification		Paclitaxel	0	No Gain or Amplification		Paclitaxel	1	No Gain or Amplification		Palbociclib + ET	0	No Gain or Amplification		Palbociclib + ET	1	No Gain or Amplification		Paclitaxel	1	No Gain or Amplification		Palbociclib + ET	0	No Gain or Amplification
Paclitaxel	1	No Gain or Amplification		Paclitaxel	0	No Gain or Amplification		Palbociclib + ET	0	No Gain or Amplification		Paclitaxel	0	No Gain or Amplification		Paclitaxel	0	No Gain or Amplification		Paclitaxel	0	No Gain or Amplification		Paclitaxel	0	No Gain or Amplification		Palbociclib + ET	0	No Gain or Amplification		Paclitaxel	0	No Gain or Amplification		Paclitaxel	0	No Gain or Amplification		Paclitaxel	1	No Gain or Amplification
Paclitaxel	0	No Gain or Amplification		Palbociclib + ET	1	No Gain or Amplification		Paclitaxel	0	No Gain or Amplification		Paclitaxel	0	No Gain or Amplification		Palbociclib + ET	1	No Gain or Amplification		Palbociclib + ET	0	No Gain or Amplification		Palbociclib + ET	0	No Gain or Amplification		Paclitaxel	1	No Gain or Amplification		Palbociclib + ET	1	No Gain or Amplification		Paclitaxel	1	No Gain or Amplification		Paclitaxel	0	No Gain or Amplification
Palbociclib + ET	1	No Gain or Amplification		Palbociclib + ET	0	No Gain or Amplification		Paclitaxel	0	No Gain or Amplification		Palbociclib + ET	1	No Gain or Amplification		Palbociclib + ET	0	No Gain or Amplification		Paclitaxel	1	No Gain or Amplification		Palbociclib + ET	0	No Gain or Amplification		Paclitaxel	0	No Gain or Amplification		Paclitaxel	1	No Gain or Amplification		Palbociclib + ET	0	No Gain or Amplification		Palbociclib + ET	0	No Gain or Amplification
Palbociclib + ET	0	No Gain or Amplification		Palbociclib + ET	1	No Gain or Amplification		Palbociclib + ET	0	No Gain or Amplification		Paclitaxel	0	No Gain or Amplification		Paclitaxel	0	No Gain or Amplification		Paclitaxel	0	No Gain or Amplification		Paclitaxel	1	No Gain or Amplification		Palbociclib + ET	0	No Gain or Amplification		Paclitaxel	1	No Gain or Amplification		Paclitaxel	1	No Gain or Amplification		Palbociclib + ET	0	No Gain or Amplification
Palbociclib + ET	1	No Gain or Amplification		Paclitaxel	0	No Gain or Amplification		Paclitaxel	1	No Gain or Amplification		Paclitaxel	0	No Gain or Amplification		Paclitaxel	0	No Gain or Amplification		Palbociclib + ET	1	No Gain or Amplification		Palbociclib + ET	0	No Gain or Amplification		Palbociclib + ET	0	No Gain or Amplification		Palbociclib + ET	0	No Gain or Amplification		Paclitaxel	0	No Gain or Amplification		Paclitaxel	1	No Gain or Amplification
Paclitaxel	0	No Gain or Amplification		Palbociclib + ET	0	No Gain or Amplification		Paclitaxel	0	No Gain or Amplification		Paclitaxel	1	No Gain or Amplification		Palbociclib + ET	0	No Gain or Amplification		Palbociclib + ET	0	No Gain or Amplification		Paclitaxel	0	No Gain or Amplification		Paclitaxel	1	No Gain or Amplification		Palbociclib + ET	0	No Gain or Amplification		Palbociclib + ET	0	No Gain or Amplification		Paclitaxel	0	No Gain or Amplification
Paclitaxel	1	No Gain or Amplification		Palbociclib + ET	0	No Gain or Amplification		Palbociclib + ET	1	No Gain or Amplification		Paclitaxel	0	No Gain or Amplification		Paclitaxel	0	No Gain or Amplification		Palbociclib + ET	1	No Gain or Amplification		Paclitaxel	0	No Gain or Amplification		Palbociclib + ET	0	No Gain or Amplification		Paclitaxel	0	No Gain or Amplification		Paclitaxel	1	No Gain or Amplification		Paclitaxel	0	No Gain or Amplification
Palbociclib + ET	0	No Gain or Amplification		Palbociclib + ET	1	No Gain or Amplification		Palbociclib + ET	0	No Gain or Amplification		Palbociclib + ET	1	No Gain or Amplification		Palbociclib + ET	0	No Gain or Amplification		Paclitaxel	0	No Gain or Amplification		Palbociclib + ET	0	No Gain or Amplification		Paclitaxel	0	No Gain or Amplification		Paclitaxel	1	No Gain or Amplification		Paclitaxel	0	No Gain or Amplification		Palbociclib + ET	0	No Gain or Amplification
Palbociclib + ET	0	No Gain or Amplification		Paclitaxel	1	No Gain or Amplification		Palbociclib + ET	1	No Gain or Amplification		Palbociclib + ET	0	No Gain or Amplification		Paclitaxel	0	No Gain or Amplification		Paclitaxel	1	No Gain or Amplification		Paclitaxel	0	No Gain or Amplification		Paclitaxel	0	No Gain or Amplification		Palbociclib + ET	0	No Gain or Amplification		Palbociclib + ET	0	No Gain or Amplification		Paclitaxel	1	No Gain or Amplification
Palbociclib + ET	1	No Gain or Amplification		Paclitaxel	0	No Gain or Amplification		Paclitaxel	0	No Gain or Amplification		Palbociclib + ET	0	No Gain or Amplification		Paclitaxel	0	No Gain or Amplification		Palbociclib + ET	0	No Gain or Amplification		Palbociclib + ET	1	No Gain or Amplification		Palbociclib + ET	0	No Gain or Amplification		Paclitaxel	0	No Gain or Amplification		Palbociclib + ET	0	No Gain or Amplification		Paclitaxel	0	No Gain or Amplification
Palbociclib + ET	1	No Gain or Amplification		Palbociclib + ET	1	No Gain or Amplification		Paclitaxel	1	No Gain or Amplification		Palbociclib + ET	0	No Gain or Amplification		Palbociclib + ET	1	No Gain or Amplification		Palbociclib + ET	0	No Gain or Amplification		Palbociclib + ET	0	No Gain or Amplification		Paclitaxel	1	No Gain or Amplification		Palbociclib + ET	1	No Gain or Amplification		Paclitaxel	1	No Gain or Amplification		Palbociclib + ET	1	No Gain or Amplification
Paclitaxel	1	No Gain or Amplification		Paclitaxel	1	No Gain or Amplification		Palbociclib + ET	0	No Gain or Amplification		Palbociclib + ET	0	No Gain or Amplification		Paclitaxel	0	No Gain or Amplification		Palbociclib + ET	1	No Gain or Amplification		Palbociclib + ET	1	No Gain or Amplification		Paclitaxel	0	No Gain or Amplification		Palbociclib + ET	0	No Gain or Amplification		Palbociclib + ET	0	No Gain or Amplification		Palbociclib + ET	0	No Gain or Amplification
Paclitaxel	0	No Gain or Amplification		Palbociclib + ET	0	No Gain or Amplification		Palbociclib + ET	0	No Gain or Amplification		Paclitaxel	1	No Gain or Amplification		Palbociclib + ET	1	No Gain or Amplification		Paclitaxel	0	No Gain or Amplification		Paclitaxel	0	No Gain or Amplification		Palbociclib + ET	0	No Gain or Amplification		Paclitaxel	0	No Gain or Amplification		Paclitaxel	0	No Gain or Amplification		Palbociclib + ET	1	No Gain or Amplification
Palbociclib + ET	0	No Gain or Amplification		Paclitaxel	0	No Gain or Amplification		Palbociclib + ET	1	No Gain or Amplification		Palbociclib + ET	1	No Gain or Amplification		Paclitaxel	1	No Gain or Amplification		Palbociclib + ET	1	No Gain or Amplification		Paclitaxel	1	No Gain or Amplification		Palbociclib + ET	1	No Gain or Amplification		Paclitaxel	0	No Gain or Amplification		Paclitaxel	0	No Gain or Amplification		Paclitaxel	0	No Gain or Amplification
Palbociclib + ET	0	No Gain or Amplification		Palbociclib + ET	0	No Gain or Amplification		Paclitaxel	1	No Gain or Amplification		Paclitaxel	1	Gain or Amplification		Palbociclib + ET	1	No Gain or Amplification		Paclitaxel	1	No Gain or Amplification		Palbociclib + ET	0	No Gain or Amplification		Paclitaxel	0	No Gain or Amplification		Palbociclib + ET	1	No Gain or Amplification		Palbociclib + ET	0	No Gain or Amplification		Paclitaxel	1	No Gain or Amplification
Paclitaxel	0	No Gain or Amplification		Paclitaxel	1	No Gain or Amplification		Paclitaxel	0	No Gain or Amplification		Paclitaxel	1	Gain or Amplification		Palbociclib + ET	0	No Gain or Amplification		Paclitaxel	0	No Gain or Amplification		Palbociclib + ET	0	No Gain or Amplification		Paclitaxel	1	No Gain or Amplification		Paclitaxel	0	No Gain or Amplification		Paclitaxel	1	No Gain or Amplification		Palbociclib + ET	0	No Gain or Amplification
Paclitaxel	1	No Gain or Amplification		Paclitaxel	0	No Gain or Amplification		Palbociclib + ET	1	No Gain or Amplification		Palbociclib + ET	1	Gain or Amplification		Palbociclib + ET	0	No Gain or Amplification		Palbociclib + ET	0	No Gain or Amplification		Palbociclib + ET	1	No Gain or Amplification		Palbociclib + ET	0	No Gain or Amplification		Paclitaxel	0	No Gain or Amplification		Paclitaxel	0	No Gain or Amplification		Palbociclib + ET	0	No Gain or Amplification
Palbociclib + ET	1	No Gain or Amplification		Palbociclib + ET	0	No Gain or Amplification		Paclitaxel	1	No Gain or Amplification		Paclitaxel	1	Gain or Amplification		Palbociclib + ET	0	No Gain or Amplification		Palbociclib + ET	0	No Gain or Amplification		Paclitaxel	1	No Gain or Amplification		Palbociclib + ET	0	No Gain or Amplification		Palbociclib + ET	0	No Gain or Amplification		Palbociclib + ET	1	No Gain or Amplification		Palbociclib + ET	1	No Gain or Amplification
Palbociclib + ET	0	No Gain or Amplification		Palbociclib + ET	0	No Gain or Amplification		Palbociclib + ET	0	No Gain or Amplification		Paclitaxel	1	Gain or Amplification		Palbociclib + ET	1	No Gain or Amplification		Paclitaxel	0	No Gain or Amplification		Paclitaxel	0	No Gain or Amplification		Palbociclib + ET	1	No Gain or Amplification		Palbociclib + ET	1	No Gain or Amplification		Palbociclib + ET	0	No Gain or Amplification		Paclitaxel	0	No Gain or Amplification
Paclitaxel	0	No Gain or Amplification		Paclitaxel	0	No Gain or Amplification		Palbociclib + ET	0	No Gain or Amplification		Paclitaxel	1	Gain or Amplification		Paclitaxel	0	No Gain or Amplification		Paclitaxel	1	No Gain or Amplification		Palbociclib + ET	1	No Gain or Amplification		Paclitaxel	1	No Gain or Amplification		Paclitaxel	1	No Gain or Amplification		Palbociclib + ET	1	No Gain or Amplification		Palbociclib + ET	1	No Gain or Amplification
Paclitaxel	0	No Gain or Amplification		Paclitaxel	1	No Gain or Amplification		Paclitaxel	1	No Gain or Amplification		Paclitaxel	1	Gain or Amplification		Palbociclib + ET	1	No Gain or Amplification		Palbociclib + ET	1	No Gain or Amplification		Paclitaxel	0	No Gain or Amplification		Paclitaxel	0	No Gain or Amplification		Palbociclib + ET	1	No Gain or Amplification		Paclitaxel	0	No Gain or Amplification		Paclitaxel	0	No Gain or Amplification
Paclitaxel	0	No Gain or Amplification		Palbociclib + ET	1	No Gain or Amplification		Paclitaxel	0	No Gain or Amplification		Palbociclib + ET	1	Gain or Amplification		Paclitaxel	0	No Gain or Amplification		Palbociclib + ET	0	No Gain or Amplification		Palbociclib + ET	0	No Gain or Amplification		Palbociclib + ET	1	No Gain or Amplification		Palbociclib + ET	0	No Gain or Amplification		Paclitaxel	1	No Gain or Amplification		Palbociclib + ET	0	No Gain or Amplification
Palbociclib + ET	0	No Gain or Amplification		Palbociclib + ET	1	No Gain or Amplification		Palbociclib + ET	0	No Gain or Amplification		Palbociclib + ET	1	Gain or Amplification		Palbociclib + ET	0	No Gain or Amplification		Paclitaxel	0	No Gain or Amplification		Paclitaxel	1	No Gain or Amplification		Paclitaxel	1	No Gain or Amplification		Palbociclib + ET	0	No Gain or Amplification		Palbociclib + ET	0	No Gain or Amplification		Paclitaxel	1	No Gain or Amplification
Palbociclib + ET	1	No Gain or Amplification		Paclitaxel	0	No Gain or Amplification		Palbociclib + ET	0	No Gain or Amplification		Palbociclib + ET	1	Gain or Amplification		Paclitaxel	0	No Gain or Amplification		Paclitaxel	0	No Gain or Amplification		Paclitaxel	0	No Gain or Amplification		Palbociclib + ET	0	No Gain or Amplification		Paclitaxel	0	No Gain or Amplification		Palbociclib + ET	1	No Gain or Amplification		Paclitaxel	0	No Gain or Amplification
Paclitaxel	0	No Gain or Amplification		Paclitaxel	0	No Gain or Amplification		Paclitaxel	0	No Gain or Amplification		Paclitaxel	1	Gain or Amplification		Palbociclib + ET	1	No Gain or Amplification		Paclitaxel	0	No Gain or Amplification		Palbociclib + ET	0	No Gain or Amplification		Paclitaxel	0	No Gain or Amplification		Paclitaxel	0	No Gain or Amplification		Paclitaxel	1	No Gain or Amplification		Palbociclib + ET	0	No Gain or Amplification
Palbociclib + ET	0	No Gain or Amplification		Paclitaxel	0	No Gain or Amplification		Paclitaxel	1	No Gain or Amplification		Palbociclib + ET	0	Gain or Amplification		Paclitaxel	1	No Gain or Amplification		Palbociclib + ET	0	No Gain or Amplification		Palbociclib + ET	0	No Gain or Amplification		Palbociclib + ET	0	No Gain or Amplification		Paclitaxel	0	No Gain or Amplification		Paclitaxel	0	No Gain or Amplification		Palbociclib + ET	0	No Gain or Amplification
Paclitaxel	0	No Gain or Amplification		Palbociclib + ET	0	No Gain or Amplification		Palbociclib + ET	1	No Gain or Amplification		Palbociclib + ET	0	Gain or Amplification		Paclitaxel	0	No Gain or Amplification		Palbociclib + ET	1	No Gain or Amplification		Paclitaxel	0	No Gain or Amplification		Paclitaxel	1	No Gain or Amplification		Palbociclib + ET	1	No Gain or Amplification		Palbociclib + ET	1	No Gain or Amplification		Paclitaxel	0	No Gain or Amplification
Paclitaxel	0	No Gain or Amplification		Palbociclib + ET	1	No Gain or Amplification		Palbociclib + ET	0	No Gain or Amplification		Paclitaxel	0	Gain or Amplification		Palbociclib + ET	1	No Gain or Amplification		Paclitaxel	0	No Gain or Amplification		Paclitaxel	1	No Gain or Amplification		Paclitaxel	0	No Gain or Amplification		Paclitaxel	0	No Gain or Amplification		Paclitaxel	1	No Gain or Amplification		Paclitaxel	1	No Gain or Amplification
Palbociclib + ET	1	No Gain or Amplification		Palbociclib + ET	0	No Gain or Amplification		Paclitaxel	0	No Gain or Amplification		Palbociclib + ET	1	Gain or Amplification		Paclitaxel	1	No Gain or Amplification		Palbociclib + ET	0	No Gain or Amplification		Palbociclib + ET	1	No Gain or Amplification		Palbociclib + ET	0	No Gain or Amplification		Palbociclib + ET	1	No Gain or Amplification		Palbociclib + ET	0	No Gain or Amplification		Palbociclib + ET	1	No Gain or Amplification
Paclitaxel	0	No Gain or Amplification		Paclitaxel	0	No Gain or Amplification		Paclitaxel	0	No Gain or Amplification		Palbociclib + ET	1	Gain or Amplification		Palbociclib + ET	0	No Gain or Amplification		Paclitaxel	0	No Gain or Amplification		Palbociclib + ET	1	No Gain or Amplification		Palbociclib + ET	0	No Gain or Amplification		Palbociclib + ET	0	No Gain or Amplification		Paclitaxel	0	No Gain or Amplification		Palbociclib + ET	1	No Gain or Amplification
Paclitaxel	0	No Gain or Amplification		Paclitaxel	0	No Gain or Amplification		Paclitaxel	0	No Gain or Amplification		Paclitaxel	1	Gain or Amplification		Palbociclib + ET	1	No Gain or Amplification		Paclitaxel	0	No Gain or Amplification		Palbociclib + ET	0	No Gain or Amplification		Paclitaxel	0	No Gain or Amplification		Paclitaxel	0	No Gain or Amplification		Palbociclib + ET	0	No Gain or Amplification		Palbociclib + ET	0	No Gain or Amplification
Palbociclib + ET	1	No Gain or Amplification		Palbociclib + ET	1	No Gain or Amplification		Palbociclib + ET	0	No Gain or Amplification		Palbociclib + ET	1	Gain or Amplification		Paclitaxel	1	No Gain or Amplification		Palbociclib + ET	1	No Gain or Amplification		Paclitaxel	0	No Gain or Amplification		Paclitaxel	1	No Gain or Amplification		Paclitaxel	0	No Gain or Amplification		Paclitaxel	1	No Gain or Amplification		Paclitaxel	0	No Gain or Amplification
Paclitaxel	1	No Gain or Amplification		Palbociclib + ET	0	No Gain or Amplification		Palbociclib + ET	1	No Gain or Amplification		Palbociclib + ET	0	Gain or Amplification		Palbociclib + ET	0	No Gain or Amplification		Palbociclib + ET	0	No Gain or Amplification		Paclitaxel	0	No Gain or Amplification		Palbociclib + ET	1	No Gain or Amplification		Palbociclib + ET	1	No Gain or Amplification		Paclitaxel	0	No Gain or Amplification		Paclitaxel	0	No Gain or Amplification
Palbociclib + ET	1	No Gain or Amplification		Paclitaxel	0	No Gain or Amplification		Palbociclib + ET	0	No Gain or Amplification		Paclitaxel	0	Gain or Amplification		Paclitaxel	0	No Gain or Amplification		Paclitaxel	0	No Gain or Amplification		Palbociclib + ET	0	No Gain or Amplification		Palbociclib + ET	1	No Gain or Amplification		Paclitaxel	1	No Gain or Amplification		Palbociclib + ET	0	No Gain or Amplification		Palbociclib + ET	0	No Gain or Amplification
Palbociclib + ET	0	No Gain or Amplification		Paclitaxel	0	No Gain or Amplification		Paclitaxel	0	No Gain or Amplification		Paclitaxel	1	Gain or Amplification		Paclitaxel	1	No Gain or Amplification		Paclitaxel	0	No Gain or Amplification		Palbociclib + ET	1	No Gain or Amplification		Palbociclib + ET	0	No Gain or Amplification		Palbociclib + ET	0	No Gain or Amplification		Palbociclib + ET	0	No Gain or Amplification		Palbociclib + ET	1	No Gain or Amplification
Palbociclib + ET	0	No Gain or Amplification		Palbociclib + ET	0	No Gain or Amplification		Paclitaxel	0	No Gain or Amplification		Paclitaxel	1	Gain or Amplification		Palbociclib + ET	1	No Gain or Amplification		Palbociclib + ET	1	No Gain or Amplification		Palbociclib + ET	0	No Gain or Amplification		Paclitaxel	0	No Gain or Amplification		Palbociclib + ET	1	No Gain or Amplification		Paclitaxel	0	No Gain or Amplification		Palbociclib + ET	0	No Gain or Amplification
Paclitaxel	0	No Gain or Amplification		Paclitaxel	1	No Gain or Amplification		Palbociclib + ET	1	No Gain or Amplification		Palbociclib + ET	1	Gain or Amplification		Paclitaxel	1	No Gain or Amplification		Paclitaxel	1	No Gain or Amplification		Paclitaxel	0	No Gain or Amplification		Paclitaxel	0	No Gain or Amplification		Paclitaxel	1	No Gain or Amplification		Paclitaxel	1	No Gain or Amplification		Paclitaxel	0	No Gain or Amplification
Palbociclib + ET	0	No Gain or Amplification		Palbociclib + ET	1	No Gain or Amplification		Paclitaxel	0	No Gain or Amplification		Palbociclib + ET	0	Gain or Amplification		Palbociclib + ET	0	No Gain or Amplification		Palbociclib + ET	1	No Gain or Amplification		Paclitaxel	0	No Gain or Amplification		Paclitaxel	0	No Gain or Amplification		Palbociclib + ET	0	No Gain or Amplification		Palbociclib + ET	1	No Gain or Amplification		Paclitaxel	0	No Gain or Amplification
Paclitaxel	1	No Gain or Amplification		Paclitaxel	0	No Gain or Amplification		Paclitaxel	0	No Gain or Amplification		Paclitaxel	1	Gain or Amplification		Palbociclib + ET	0	No Gain or Amplification		Palbociclib + ET	0	No Gain or Amplification		Palbociclib + ET	1	No Gain or Amplification		Palbociclib + ET	0	No Gain or Amplification		Palbociclib + ET	0	No Gain or Amplification		Palbociclib + ET	1	No Gain or Amplification		Palbociclib + ET	1	No Gain or Amplification
Palbociclib + ET	1	No Gain or Amplification		Palbociclib + ET	0	No Gain or Amplification		Palbociclib + ET	0	No Gain or Amplification		Paclitaxel	0	Gain or Amplification		Palbociclib + ET	1	Gain or Amplification		Palbociclib + ET	0	No Gain or Amplification		Palbociclib + ET	0	No Gain or Amplification		Palbociclib + ET	1	No Gain or Amplification		Paclitaxel	0	No Gain or Amplification		Palbociclib + ET	0	No Gain or Amplification		Palbociclib + ET	0	No Gain or Amplification
Paclitaxel	0	No Gain or Amplification		Palbociclib + ET	0	No Gain or Amplification		Palbociclib + ET	1	No Gain or Amplification		Paclitaxel	1	Gain or Amplification		Paclitaxel	1	Gain or Amplification		Paclitaxel	0	No Gain or Amplification		Paclitaxel	0	No Gain or Amplification		Paclitaxel	0	No Gain or Amplification		Palbociclib + ET	0	No Gain or Amplification		Paclitaxel	0	No Gain or Amplification		Paclitaxel	0	No Gain or Amplification
Paclitaxel	1	No Gain or Amplification		Paclitaxel	0	No Gain or Amplification		Paclitaxel	1	No Gain or Amplification		Palbociclib + ET	0	Gain or Amplification		Paclitaxel	1	Gain or Amplification		Palbociclib + ET	0	No Gain or Amplification		Paclitaxel	0	No Gain or Amplification		Palbociclib + ET	0	No Gain or Amplification		Palbociclib + ET	1	No Gain or Amplification		Paclitaxel	0	No Gain or Amplification		Paclitaxel	0	No Gain or Amplification
Paclitaxel	0	No Gain or Amplification		Paclitaxel	0	No Gain or Amplification		Palbociclib + ET	1	No Gain or Amplification		Paclitaxel	0	Gain or Amplification		Paclitaxel	1	Gain or Amplification		Palbociclib + ET	1	No Gain or Amplification		Palbociclib + ET	0	No Gain or Amplification		Paclitaxel	0	No Gain or Amplification		Paclitaxel	1	No Gain or Amplification		Paclitaxel	0	No Gain or Amplification		Palbociclib + ET	0	No Gain or Amplification
Palbociclib + ET	1	No Gain or Amplification		Paclitaxel	1	No Gain or Amplification		Paclitaxel	0	No Gain or Amplification		Paclitaxel	1	Gain or Amplification		Palbociclib + ET	1	Gain or Amplification		Paclitaxel	0	No Gain or Amplification		Palbociclib + ET	1	No Gain or Amplification		Paclitaxel	0	No Gain or Amplification		Palbociclib + ET	0	No Gain or Amplification		Palbociclib + ET	0	No Gain or Amplification		Palbociclib + ET	1	No Gain or Amplification
Paclitaxel	0	No Gain or Amplification		Paclitaxel	0	No Gain or Amplification		Palbociclib + ET	0	No Gain or Amplification		Palbociclib + ET	0	Gain or Amplification		Paclitaxel	1	Gain or Amplification		Paclitaxel	1	No Gain or Amplification		Paclitaxel	1	No Gain or Amplification		Palbociclib + ET	1	No Gain or Amplification		Paclitaxel	1	Gain or Amplification		Palbociclib + ET	1	No Gain or Amplification		Paclitaxel	1	No Gain or Amplification
Palbociclib + ET	1	No Gain or Amplification		Palbociclib + ET	1	No Gain or Amplification		Palbociclib + ET	0	No Gain or Amplification		Palbociclib + ET	0	Gain or Amplification		Paclitaxel	1	Gain or Amplification		Paclitaxel	0	No Gain or Amplification		Palbociclib + ET	1	No Gain or Amplification		Palbociclib + ET	0	No Gain or Amplification		Paclitaxel	1	Gain or Amplification		Paclitaxel	0	No Gain or Amplification		Palbociclib + ET	1	No Gain or Amplification
Palbociclib + ET	0	No Gain or Amplification		Paclitaxel	0	No Gain or Amplification		Paclitaxel	0	No Gain or Amplification		Palbociclib + ET	0	Gain or Amplification		Paclitaxel	1	Gain or Amplification		Palbociclib + ET	1	No Gain or Amplification		Paclitaxel	0	No Gain or Amplification		Paclitaxel	0	No Gain or Amplification		Palbociclib + ET	1	Gain or Amplification		Palbociclib + ET	0	No Gain or Amplification		Paclitaxel	0	No Gain or Amplification
Paclitaxel	0	No Gain or Amplification		Palbociclib + ET	1	No Gain or Amplification		Palbociclib + ET	0	No Gain or Amplification		Paclitaxel	1	Gain or Amplification		Palbociclib + ET	0	Gain or Amplification		Paclitaxel	0	No Gain or Amplification		Paclitaxel	0	No Gain or Amplification		Paclitaxel	0	No Gain or Amplification		Palbociclib + ET	1	Gain or Amplification		Paclitaxel	0	No Gain or Amplification		Palbociclib + ET	0	No Gain or Amplification
Palbociclib + ET	1	No Gain or Amplification		Palbociclib + ET	0	No Gain or Amplification		Paclitaxel	0	No Gain or Amplification		Paclitaxel	0	Gain or Amplification		Paclitaxel	1	Gain or Amplification		Palbociclib + ET	1	No Gain or Amplification		Palbociclib + ET	0	No Gain or Amplification		Palbociclib + ET	0	No Gain or Amplification		Palbociclib + ET	1	Gain or Amplification		Paclitaxel	0	No Gain or Amplification		Paclitaxel	0	No Gain or Amplification
Paclitaxel	0	No Gain or Amplification		Paclitaxel	0	No Gain or Amplification		Paclitaxel	1	No Gain or Amplification		Palbociclib + ET	0	Gain or Amplification		Paclitaxel	1	Gain or Amplification		Palbociclib + ET	0	No Gain or Amplification		Palbociclib + ET	1	No Gain or Amplification		Palbociclib + ET	1	No Gain or Amplification		Palbociclib + ET	0	Gain or Amplification		Palbociclib + ET	1	No Gain or Amplification		Paclitaxel	1	No Gain or Amplification
Palbociclib + ET	1	No Gain or Amplification		Palbociclib + ET	1	No Gain or Amplification		Paclitaxel	0	No Gain or Amplification		Paclitaxel	1	Gain or Amplification		Palbociclib + ET	1	Gain or Amplification		Paclitaxel	0	No Gain or Amplification		Paclitaxel	0	No Gain or Amplification		Paclitaxel	1	No Gain or Amplification		Paclitaxel	1	Gain or Amplification		Palbociclib + ET	0	No Gain or Amplification		Palbociclib + ET	1	No Gain or Amplification
Paclitaxel	1	No Gain or Amplification		Paclitaxel	0	No Gain or Amplification		Palbociclib + ET	1	No Gain or Amplification		Palbociclib + ET	0	Gain or Amplification		Palbociclib + ET	0	Gain or Amplification		Palbociclib + ET	1	No Gain or Amplification		Paclitaxel	1	No Gain or Amplification		Palbociclib + ET	1	No Gain or Amplification		Paclitaxel	1	Gain or Amplification		Paclitaxel	0	No Gain or Amplification		Paclitaxel	0	No Gain or Amplification
Palbociclib + ET	0	No Gain or Amplification		Palbociclib + ET	1	No Gain or Amplification		Paclitaxel	0	No Gain or Amplification		Palbociclib + ET	1	Gain or Amplification		Paclitaxel	0	Gain or Amplification		Paclitaxel	0	No Gain or Amplification		Palbociclib + ET	1	No Gain or Amplification		Paclitaxel	0	No Gain or Amplification		Palbociclib + ET	0	Gain or Amplification		Paclitaxel	0	No Gain or Amplification		Palbociclib + ET	1	No Gain or Amplification
Palbociclib + ET	1	No Gain or Amplification		Paclitaxel	1	No Gain or Amplification		Palbociclib + ET	0	No Gain or Amplification		Paclitaxel	1	Gain or Amplification		Palbociclib + ET	1	Gain or Amplification		Palbociclib + ET	1	No Gain or Amplification		Paclitaxel	0	No Gain or Amplification		Palbociclib + ET	0	No Gain or Amplification		Palbociclib + ET	0	Gain or Amplification		Palbociclib + ET	0	No Gain or Amplification		Palbociclib + ET	0	No Gain or Amplification
Paclitaxel	1	No Gain or Amplification		Palbociclib + ET	0	No Gain or Amplification		Paclitaxel	0	No Gain or Amplification		Paclitaxel	0	Gain or Amplification		Paclitaxel	1	Gain or Amplification		Paclitaxel	1	No Gain or Amplification		Palbociclib + ET	1	No Gain or Amplification		Palbociclib + ET	0	No Gain or Amplification		Paclitaxel	0	Gain or Amplification		Palbociclib + ET	1	No Gain or Amplification		Paclitaxel	0	No Gain or Amplification
Palbociclib + ET	1	No Gain or Amplification		Palbociclib + ET	1	No Gain or Amplification		Palbociclib + ET	1	No Gain or Amplification		Palbociclib + ET	1	Gain or Amplification		Palbociclib + ET	0	Gain or Amplification		Palbociclib + ET	0	No Gain or Amplification		Palbociclib + ET	0	No Gain or Amplification		Paclitaxel	0	No Gain or Amplification		Palbociclib + ET	1	Gain or Amplification		Paclitaxel	1	No Gain or Amplification		Palbociclib + ET	1	No Gain or Amplification
Paclitaxel	0	No Gain or Amplification		Paclitaxel	1	No Gain or Amplification		Paclitaxel	1	No Gain or Amplification		Palbociclib + ET	0	Gain or Amplification		Palbociclib + ET	1	Gain or Amplification		Palbociclib + ET	1	No Gain or Amplification		Paclitaxel	0	No Gain or Amplification		Palbociclib + ET	0	No Gain or Amplification		Palbociclib + ET	1	Gain or Amplification		Palbociclib + ET	1	No Gain or Amplification		Paclitaxel	1	No Gain or Amplification
Palbociclib + ET	0	No Gain or Amplification		Palbociclib + ET	1	No Gain or Amplification		Paclitaxel	0	No Gain or Amplification		Paclitaxel	0	Gain or Amplification		Palbociclib + ET	1	Gain or Amplification		Paclitaxel	1	No Gain or Amplification		Palbociclib + ET	1	No Gain or Amplification		Paclitaxel	1	No Gain or Amplification		Paclitaxel	0	Gain or Amplification		Paclitaxel	0	No Gain or Amplification		Paclitaxel	0	No Gain or Amplification
Palbociclib + ET	0	No Gain or Amplification		Palbociclib + ET	0	No Gain or Amplification		Palbociclib + ET	1	No Gain or Amplification		Palbociclib + ET	0	Gain or Amplification		Paclitaxel	0	Gain or Amplification		Palbociclib + ET	1	No Gain or Amplification		Paclitaxel	1	No Gain or Amplification		Palbociclib + ET	1	No Gain or Amplification		Palbociclib + ET	1	Gain or Amplification		Palbociclib + ET	0	No Gain or Amplification		Palbociclib + ET	1	No Gain or Amplification
Palbociclib + ET	0	No Gain or Amplification		Paclitaxel	0	No Gain or Amplification		Paclitaxel	1	No Gain or Amplification		Paclitaxel	0	Gain or Amplification		Paclitaxel	0	Gain or Amplification		Palbociclib + ET	0	No Gain or Amplification		Paclitaxel	0	No Gain or Amplification		Paclitaxel	0	No Gain or Amplification		Palbociclib + ET	0	Gain or Amplification		Palbociclib + ET	0	No Gain or Amplification		Paclitaxel	1	No Gain or Amplification
Paclitaxel	1	No Gain or Amplification		Palbociclib + ET	0	No Gain or Amplification		Palbociclib + ET	0	No Gain or Amplification		Paclitaxel	1	Gain or Amplification		Paclitaxel	1	Gain or Amplification		Paclitaxel	0	No Gain or Amplification		Palbociclib + ET	1	No Gain or Amplification		Paclitaxel	1	No Gain or Amplification		Paclitaxel	0	Gain or Amplification		Paclitaxel	0	No Gain or Amplification		Palbociclib + ET	0	No Gain or Amplification
Palbociclib + ET	1	No Gain or Amplification		Palbociclib + ET	0	No Gain or Amplification		Palbociclib + ET	1	No Gain or Amplification		Palbociclib + ET	1	Gain or Amplification		Paclitaxel	1	Gain or Amplification		Palbociclib + ET	0	No Gain or Amplification		Paclitaxel	1	No Gain or Amplification		Paclitaxel	0	No Gain or Amplification		Paclitaxel	1	Gain or Amplification		Palbociclib + ET	0	No Gain or Amplification		Palbociclib + ET	1	No Gain or Amplification
Paclitaxel	1	No Gain or Amplification		Palbociclib + ET	1	No Gain or Amplification		Paclitaxel	1	No Gain or Amplification		Palbociclib + ET	1	Gain or Amplification		Paclitaxel	1	Gain or Amplification		Palbociclib + ET	0	No Gain or Amplification		Palbociclib + ET	0	No Gain or Amplification		Palbociclib + ET	1	No Gain or Amplification		Palbociclib + ET	0	Gain or Amplification		Paclitaxel	1	No Gain or Amplification		Paclitaxel	1	No Gain or Amplification
Palbociclib + ET	0	No Gain or Amplification		Paclitaxel	1	No Gain or Amplification		Palbociclib + ET	1	No Gain or Amplification		Paclitaxel	0	Gain or Amplification		Paclitaxel	1	Gain or Amplification		Palbociclib + ET	0	No Gain or Amplification		Palbociclib + ET	1	No Gain or Amplification		Paclitaxel	0	No Gain or Amplification		Palbociclib + ET	0	Gain or Amplification		Paclitaxel	0	No Gain or Amplification		Palbociclib + ET	0	No Gain or Amplification
Palbociclib + ET	0	No Gain or Amplification		Paclitaxel	1	No Gain or Amplification		Palbociclib + ET	0	No Gain or Amplification		Paclitaxel	0	Gain or Amplification		Palbociclib + ET	0	Gain or Amplification		Palbociclib + ET	1	No Gain or Amplification		Paclitaxel	1	No Gain or Amplification		Palbociclib + ET	1	No Gain or Amplification		Paclitaxel	0	Gain or Amplification		Paclitaxel	1	No Gain or Amplification		Palbociclib + ET	0	No Gain or Amplification
Paclitaxel	1	Gain or Amplification		Palbociclib + ET	0	No Gain or Amplification		Paclitaxel	0	No Gain or Amplification		Paclitaxel	0	Gain or Amplification		Paclitaxel	1	Gain or Amplification		Paclitaxel	1	No Gain or Amplification		Palbociclib + ET	0	No Gain or Amplification		Palbociclib + ET	0	No Gain or Amplification		Palbociclib + ET	0	Gain or Amplification		Palbociclib + ET	1	No Gain or Amplification		Palbociclib + ET	0	No Gain or Amplification
Palbociclib + ET	1	Gain or Amplification		Paclitaxel	1	No Gain or Amplification		Palbociclib + ET	0	No Gain or Amplification		Palbociclib + ET	1	Gain or Amplification		Palbociclib + ET	0	Gain or Amplification		Palbociclib + ET	1	No Gain or Amplification		Paclitaxel	0	No Gain or Amplification		Paclitaxel	0	No Gain or Amplification		Palbociclib + ET	0	Gain or Amplification		Paclitaxel	0	No Gain or Amplification		Paclitaxel	0	No Gain or Amplification
Palbociclib + ET	1	Gain or Amplification		Palbociclib + ET	0	No Gain or Amplification		Palbociclib + ET	0	No Gain or Amplification		Palbociclib + ET	0	Gain or Amplification		Palbociclib + ET	0	Gain or Amplification		Paclitaxel	1	No Gain or Amplification		Palbociclib + ET	0	No Gain or Amplification		Palbociclib + ET	1	No Gain or Amplification		Palbociclib + ET	1	Gain or Amplification		Palbociclib + ET	1	No Gain or Amplification		Palbociclib + ET	0	No Gain or Amplification
Palbociclib + ET	1	Gain or Amplification		Paclitaxel	1	Gain or Amplification		Paclitaxel	0	No Gain or Amplification		Paclitaxel	0	Gain or Amplification		Paclitaxel	0	Gain or Amplification		Palbociclib + ET	0	No Gain or Amplification		Palbociclib + ET	0	No Gain or Amplification		Paclitaxel	1	No Gain or Amplification		Palbociclib + ET	0	Gain or Amplification		Paclitaxel	0	No Gain or Amplification		Palbociclib + ET	1	No Gain or Amplification
Palbociclib + ET	0	Gain or Amplification		Palbociclib + ET	1	Gain or Amplification		Palbociclib + ET	0	No Gain or Amplification		Palbociclib + ET	0	Gain or Amplification		Palbociclib + ET	0	Gain or Amplification		Paclitaxel	1	No Gain or Amplification		Paclitaxel	0	No Gain or Amplification		Paclitaxel	0	No Gain or Amplification		Palbociclib + ET	0	Gain or Amplification		Palbociclib + ET	1	No Gain or Amplification		Paclitaxel	1	No Gain or Amplification
Palbociclib + ET	0	Gain or Amplification		Paclitaxel	1	Gain or Amplification		Paclitaxel	1	No Gain or Amplification		Paclitaxel	0	Gain or Amplification		Palbociclib + ET	0	Gain or Amplification		Paclitaxel	1	Gain or Amplification		Palbociclib + ET	0	No Gain or Amplification		Palbociclib + ET	1	No Gain or Amplification		Paclitaxel	1	Gain or Amplification		Palbociclib + ET	0	No Gain or Amplification		Palbociclib + ET	1	No Gain or Amplification
Paclitaxel	0	Gain or Amplification		Palbociclib + ET	1	Gain or Amplification		Palbociclib + ET	1	No Gain or Amplification		Palbociclib + ET	0	Gain or Amplification		Paclitaxel	1	Gain or Amplification		Palbociclib + ET	1	Gain or Amplification		Palbociclib + ET	1	No Gain or Amplification		Paclitaxel	1	No Gain or Amplification		Palbociclib + ET	0	Gain or Amplification		Paclitaxel	0	No Gain or Amplification		Palbociclib + ET	0	No Gain or Amplification
Palbociclib + ET	1	Gain or Amplification		Paclitaxel	1	Gain or Amplification		Paclitaxel	1	No Gain or Amplification		Palbociclib + ET	1	Gain or Amplification		Paclitaxel	1	Gain or Amplification		Palbociclib + ET	0	Gain or Amplification		Paclitaxel	1	No Gain or Amplification		Palbociclib + ET	0	No Gain or Amplification		Paclitaxel	0	Gain or Amplification		Palbociclib + ET	1	No Gain or Amplification		Paclitaxel	1	No Gain or Amplification
Palbociclib + ET	1	Gain or Amplification		Palbociclib + ET	1	Gain or Amplification		Palbociclib + ET	0	No Gain or Amplification		Paclitaxel	0	Gain or Amplification		Palbociclib + ET	0	Gain or Amplification		Palbociclib + ET	1	Gain or Amplification		Palbociclib + ET	1	No Gain or Amplification		Palbociclib + ET	1	No Gain or Amplification		Palbociclib + ET	0	Gain or Amplification		Paclitaxel	1	No Gain or Amplification		Palbociclib + ET	0	No Gain or Amplification
Paclitaxel	0	Gain or Amplification		Palbociclib + ET	1	Gain or Amplification		Paclitaxel	1	No Gain or Amplification		Palbociclib + ET	0	Gain or Amplification		Paclitaxel	1	Gain or Amplification		Palbociclib + ET	0	Gain or Amplification		Paclitaxel	1	No Gain or Amplification		Paclitaxel	1	No Gain or Amplification		Paclitaxel	0	Gain or Amplification		Paclitaxel	0	No Gain or Amplification		Paclitaxel	1	Gain or Amplification
Palbociclib + ET	0	Gain or Amplification		Paclitaxel	1	Gain or Amplification		Paclitaxel	1	Gain or Amplification		Palbociclib + ET	0	Gain or Amplification		Paclitaxel	0	Gain or Amplification		Palbociclib + ET	0	Gain or Amplification		Palbociclib + ET	0	No Gain or Amplification		Palbociclib + ET	1	No Gain or Amplification		Palbociclib + ET	1	Gain or Amplification		Palbociclib + ET	1	No Gain or Amplification		Palbociclib + ET	1	Gain or Amplification
Paclitaxel	0	Gain or Amplification		Paclitaxel	0	Gain or Amplification		Paclitaxel	1	Gain or Amplification		Paclitaxel	0	Gain or Amplification		Paclitaxel	1	Gain or Amplification		Paclitaxel	0	Gain or Amplification		Paclitaxel	1	No Gain or Amplification		Palbociclib + ET	0	No Gain or Amplification		Palbociclib + ET	1	Gain or Amplification		Paclitaxel	1	No Gain or Amplification		Palbociclib + ET	1	Gain or Amplification
Paclitaxel	1	Gain or Amplification		Palbociclib + ET	1	Gain or Amplification		Palbociclib + ET	1	Gain or Amplification		Palbociclib + ET	0	Gain or Amplification		Palbociclib + ET	1	Gain or Amplification		Palbociclib + ET	1	Gain or Amplification		Palbociclib + ET	0	No Gain or Amplification		Paclitaxel	0	No Gain or Amplification		Paclitaxel	0	Gain or Amplification		Palbociclib + ET	0	No Gain or Amplification		Paclitaxel	1	Gain or Amplification
Paclitaxel	1	Gain or Amplification		Palbociclib + ET	0	Gain or Amplification		Palbociclib + ET	1	Gain or Amplification		Paclitaxel	1	Gain or Amplification		Paclitaxel	0	Gain or Amplification		Palbociclib + ET	0	Gain or Amplification		Palbociclib + ET	1	Gain or Amplification		Palbociclib + ET	0	No Gain or Amplification		Paclitaxel	0	Gain or Amplification		Palbociclib + ET	1	No Gain or Amplification		Paclitaxel	0	Gain or Amplification
Palbociclib + ET	0	Gain or Amplification		Palbociclib + ET	1	Gain or Amplification		Paclitaxel	1	Gain or Amplification		Palbociclib + ET	1	Gain or Amplification		Palbociclib + ET	1	Gain or Amplification		Paclitaxel	0	Gain or Amplification		Palbociclib + ET	1	Gain or Amplification		Palbociclib + ET	0	No Gain or Amplification		Palbociclib + ET	0	Gain or Amplification		Paclitaxel	1	No Gain or Amplification		Paclitaxel	1	Gain or Amplification
Palbociclib + ET	0	Gain or Amplification		Palbociclib + ET	1	Gain or Amplification		Palbociclib + ET	1	Gain or Amplification		Paclitaxel	1	Gain or Amplification		Palbociclib + ET	0	Gain or Amplification		Paclitaxel	1	Gain or Amplification		Palbociclib + ET	1	Gain or Amplification		Paclitaxel	0	No Gain or Amplification		Paclitaxel	0	Gain or Amplification		Palbociclib + ET	1	No Gain or Amplification		Palbociclib + ET	0	Gain or Amplification
Paclitaxel	1	Gain or Amplification		Palbociclib + ET	0	Gain or Amplification		Paclitaxel	0	Gain or Amplification		Palbociclib + ET	1	Gain or Amplification		Paclitaxel	0	Gain or Amplification		Paclitaxel	1	Gain or Amplification		Paclitaxel	1	Gain or Amplification		Palbociclib + ET	0	No Gain or Amplification		Palbociclib + ET	0	Gain or Amplification		Palbociclib + ET	0	No Gain or Amplification		Palbociclib + ET	0	Gain or Amplification
Paclitaxel	0	Gain or Amplification		Paclitaxel	0	Gain or Amplification		Palbociclib + ET	0	Gain or Amplification		Palbociclib + ET	1	Gain or Amplification		Palbociclib + ET	0	Gain or Amplification		Palbociclib + ET	0	Gain or Amplification		Paclitaxel	0	Gain or Amplification		Paclitaxel	1	No Gain or Amplification		Paclitaxel	0	Gain or Amplification		Paclitaxel	0	No Gain or Amplification		Paclitaxel	1	Gain or Amplification
Paclitaxel	1	Gain or Amplification		Paclitaxel	0	Gain or Amplification		Palbociclib + ET	0	Gain or Amplification		Palbociclib + ET	0	Gain or Amplification		Paclitaxel	0	Gain or Amplification		Palbociclib + ET	0	Gain or Amplification		Paclitaxel	1	Gain or Amplification		Palbociclib + ET	1	No Gain or Amplification		Palbociclib + ET	0	Gain or Amplification		Palbociclib + ET	0	No Gain or Amplification		Paclitaxel	1	Gain or Amplification
Palbociclib + ET	0	Gain or Amplification		Paclitaxel	1	Gain or Amplification		Palbociclib + ET	0	Gain or Amplification		Palbociclib + ET	1	Gain or Amplification		Paclitaxel	0	Gain or Amplification		Paclitaxel	1	Gain or Amplification		Palbociclib + ET	0	Gain or Amplification		Paclitaxel	1	No Gain or Amplification		Paclitaxel	1	Gain or Amplification		Palbociclib + ET	0	No Gain or Amplification		Palbociclib + ET	0	Gain or Amplification
Paclitaxel	0	Gain or Amplification		Paclitaxel	1	Gain or Amplification		Paclitaxel	1	Gain or Amplification		Paclitaxel	1	Gain or Amplification		Paclitaxel	1	Gain or Amplification		Paclitaxel	1	Gain or Amplification		Palbociclib + ET	0	Gain or Amplification		Palbociclib + ET	0	No Gain or Amplification		Palbociclib + ET	1	Gain or Amplification		Paclitaxel	0	No Gain or Amplification		Paclitaxel	0	Gain or Amplification
Palbociclib + ET	0	Gain or Amplification		Palbociclib + ET	0	Gain or Amplification		Palbociclib + ET	0	Gain or Amplification		Palbociclib + ET	1	Gain or Amplification		Paclitaxel	1	Gain or Amplification		Palbociclib + ET	0	Gain or Amplification		Paclitaxel	1	Gain or Amplification		Paclitaxel	1	No Gain or Amplification		Paclitaxel	1	Gain or Amplification		Palbociclib + ET	0	No Gain or Amplification		Paclitaxel	0	Gain or Amplification
Palbociclib + ET	1	Gain or Amplification		Paclitaxel	0	Gain or Amplification		Paclitaxel	0	Gain or Amplification		Paclitaxel	1	Gain or Amplification		Palbociclib + ET	1	Gain or Amplification		Paclitaxel	0	Gain or Amplification		Paclitaxel	1	Gain or Amplification		Palbociclib + ET	0	No Gain or Amplification		Palbociclib + ET	1	Gain or Amplification		Palbociclib + ET	1	No Gain or Amplification		Palbociclib + ET	0	Gain or Amplification
Palbociclib + ET	0	Gain or Amplification		Palbociclib + ET	1	Gain or Amplification		Palbociclib + ET	1	Gain or Amplification		Palbociclib + ET	1	Gain or Amplification		Paclitaxel	0	Gain or Amplification		Palbociclib + ET	0	Gain or Amplification		Palbociclib + ET	0	Gain or Amplification		Paclitaxel	1	Gain or Amplification		Palbociclib + ET	1	Gain or Amplification		Paclitaxel	1	No Gain or Amplification		Palbociclib + ET	0	Gain or Amplification
Palbociclib + ET	0	Gain or Amplification		Palbociclib + ET	0	Gain or Amplification		Paclitaxel	0	Gain or Amplification		Palbociclib + ET	0	Gain or Amplification		Palbociclib + ET	1	Gain or Amplification		Palbociclib + ET	1	Gain or Amplification		Paclitaxel	0	Gain or Amplification		Palbociclib + ET	1	Gain or Amplification		Paclitaxel	1	Gain or Amplification		Palbociclib + ET	1	No Gain or Amplification		Paclitaxel	0	Gain or Amplification
Paclitaxel	0	Gain or Amplification		Paclitaxel	1	Gain or Amplification		Palbociclib + ET	0	Gain or Amplification		Paclitaxel	0	Gain or Amplification		Palbociclib + ET	1	Gain or Amplification		Palbociclib + ET	0	Gain or Amplification		Paclitaxel	0	Gain or Amplification		Palbociclib + ET	1	Gain or Amplification		Palbociclib + ET	1	Gain or Amplification		Paclitaxel	1	No Gain or Amplification		Paclitaxel	1	Gain or Amplification
Palbociclib + ET	1	Gain or Amplification		Palbociclib + ET	1	Gain or Amplification		Paclitaxel	1	Gain or Amplification		Paclitaxel	0	Gain or Amplification		Palbociclib + ET	0	Gain or Amplification		Paclitaxel	0	Gain or Amplification		Palbociclib + ET	0	Gain or Amplification		Palbociclib + ET	0	Gain or Amplification		Paclitaxel	0	Gain or Amplification		Palbociclib + ET	0	No Gain or Amplification		Palbociclib + ET	1	Gain or Amplification
Paclitaxel	1	Gain or Amplification		Palbociclib + ET	1	Gain or Amplification		Palbociclib + ET	1	Gain or Amplification		Palbociclib + ET	1	Gain or Amplification		Paclitaxel	0	Gain or Amplification		Paclitaxel	1	Gain or Amplification		Palbociclib + ET	0	Gain or Amplification		Palbociclib + ET	1	Gain or Amplification		Palbociclib + ET	0	Gain or Amplification		Paclitaxel	1	No Gain or Amplification		Palbociclib + ET	1	Gain or Amplification
Palbociclib + ET	0	Gain or Amplification		Paclitaxel	1	Gain or Amplification		Palbociclib + ET	1	Gain or Amplification		Paclitaxel	1	Gain or Amplification		Palbociclib + ET	0	Gain or Amplification		Palbociclib + ET	1	Gain or Amplification		Paclitaxel	1	Gain or Amplification		Palbociclib + ET	0	Gain or Amplification		Palbociclib + ET	1	Gain or Amplification		Paclitaxel	1	No Gain or Amplification		Paclitaxel	0	Gain or Amplification
Paclitaxel	0	Gain or Amplification		Palbociclib + ET	0	Gain or Amplification		Palbociclib + ET	1	Gain or Amplification		Palbociclib + ET	0	Gain or Amplification		Palbociclib + ET	0	Gain or Amplification		Paclitaxel	1	Gain or Amplification		Palbociclib + ET	1	Gain or Amplification		Palbociclib + ET	1	Gain or Amplification		Paclitaxel	1	Gain or Amplification		Palbociclib + ET	0	No Gain or Amplification		Palbociclib + ET	1	Gain or Amplification
Palbociclib + ET	1	Gain or Amplification		Paclitaxel	0	Gain or Amplification		Palbociclib + ET	1	Gain or Amplification		Paclitaxel	1	Gain or Amplification		Palbociclib + ET	1	Gain or Amplification		Paclitaxel	0	Gain or Amplification		Paclitaxel	0	Gain or Amplification		Palbociclib + ET	1	Gain or Amplification		Paclitaxel	1	Gain or Amplification		Palbociclib + ET	0	Gain or Amplification		Paclitaxel	0	Gain or Amplification
Paclitaxel	1	Gain or Amplification		Palbociclib + ET	1	Gain or Amplification		Paclitaxel	1	Gain or Amplification		Paclitaxel	1	Gain or Amplification		Paclitaxel	1	Gain or Amplification		Paclitaxel	1	Gain or Amplification		Palbociclib + ET	1	Gain or Amplification		Palbociclib + ET	1	Gain or Amplification		Paclitaxel	1	Gain or Amplification		Palbociclib + ET	0	Gain or Amplification		Paclitaxel	1	Gain or Amplification
Paclitaxel	1	Gain or Amplification		Paclitaxel	1	Gain or Amplification		Palbociclib + ET	0	Gain or Amplification		Palbociclib + ET	0	Gain or Amplification		Paclitaxel	1	Gain or Amplification		Palbociclib + ET	0	Gain or Amplification		Paclitaxel	1	Gain or Amplification		Paclitaxel	1	Gain or Amplification		Palbociclib + ET	0	Gain or Amplification		Palbociclib + ET	1	Gain or Amplification		Paclitaxel	1	Gain or Amplification

## Sheet: Supp_Fig_2C
Treatment arm	ORR12	RB1		Treatment arm	ORR12	RBL1		Treatment arm	ORR12	RBL2		Treatment arm	ORR12	CDKN2A		Treatment arm	ORR12	CDKN2B		Treatment arm	ORR12	CDKN1B
Palbociclib + ET	1	No Shallow or Deep Deletion		Palbociclib + ET	1	No Shallow or Deep Deletion		Palbociclib + ET	1	No Shallow or Deep Deletion		Palbociclib + ET	1	No Shallow or Deep Deletion		Palbociclib + ET	1	No Shallow or Deep Deletion		Paclitaxel	1	No Shallow or Deep Deletion
Paclitaxel	1	No Shallow or Deep Deletion		Paclitaxel	1	No Shallow or Deep Deletion		Palbociclib + ET	1	No Shallow or Deep Deletion		Paclitaxel	1	No Shallow or Deep Deletion		Paclitaxel	1	No Shallow or Deep Deletion		Palbociclib + ET	0	No Shallow or Deep Deletion
Paclitaxel	1	No Shallow or Deep Deletion		Paclitaxel	1	No Shallow or Deep Deletion		Paclitaxel	1	No Shallow or Deep Deletion		Paclitaxel	1	No Shallow or Deep Deletion		Paclitaxel	1	No Shallow or Deep Deletion		Palbociclib + ET	1	No Shallow or Deep Deletion
Palbociclib + ET	0	No Shallow or Deep Deletion		Palbociclib + ET	0	No Shallow or Deep Deletion		Palbociclib + ET	1	No Shallow or Deep Deletion		Palbociclib + ET	0	No Shallow or Deep Deletion		Palbociclib + ET	0	No Shallow or Deep Deletion		Paclitaxel	1	No Shallow or Deep Deletion
Paclitaxel	1	No Shallow or Deep Deletion		Palbociclib + ET	1	No Shallow or Deep Deletion		Palbociclib + ET	1	No Shallow or Deep Deletion		Paclitaxel	1	No Shallow or Deep Deletion		Paclitaxel	1	No Shallow or Deep Deletion		Palbociclib + ET	1	No Shallow or Deep Deletion
Palbociclib + ET	1	No Shallow or Deep Deletion		Paclitaxel	1	No Shallow or Deep Deletion		Paclitaxel	1	No Shallow or Deep Deletion		Palbociclib + ET	1	No Shallow or Deep Deletion		Palbociclib + ET	1	No Shallow or Deep Deletion		Paclitaxel	1	No Shallow or Deep Deletion
Palbociclib + ET	1	No Shallow or Deep Deletion		Palbociclib + ET	1	No Shallow or Deep Deletion		Palbociclib + ET	0	No Shallow or Deep Deletion		Paclitaxel	1	No Shallow or Deep Deletion		Paclitaxel	1	No Shallow or Deep Deletion		Palbociclib + ET	1	No Shallow or Deep Deletion
Palbociclib + ET	1	No Shallow or Deep Deletion		Palbociclib + ET	1	No Shallow or Deep Deletion		Paclitaxel	1	No Shallow or Deep Deletion		Palbociclib + ET	1	No Shallow or Deep Deletion		Palbociclib + ET	1	No Shallow or Deep Deletion		Paclitaxel	1	No Shallow or Deep Deletion
Paclitaxel	1	No Shallow or Deep Deletion		Paclitaxel	1	No Shallow or Deep Deletion		Paclitaxel	1	No Shallow or Deep Deletion		Paclitaxel	1	No Shallow or Deep Deletion		Paclitaxel	1	No Shallow or Deep Deletion		Palbociclib + ET	1	No Shallow or Deep Deletion
Palbociclib + ET	1	No Shallow or Deep Deletion		Palbociclib + ET	1	No Shallow or Deep Deletion		Palbociclib + ET	0	No Shallow or Deep Deletion		Palbociclib + ET	1	No Shallow or Deep Deletion		Palbociclib + ET	1	No Shallow or Deep Deletion		Palbociclib + ET	1	No Shallow or Deep Deletion
Paclitaxel	1	No Shallow or Deep Deletion		Paclitaxel	1	No Shallow or Deep Deletion		Paclitaxel	1	No Shallow or Deep Deletion		Paclitaxel	1	No Shallow or Deep Deletion		Paclitaxel	1	No Shallow or Deep Deletion		Paclitaxel	1	No Shallow or Deep Deletion
Paclitaxel	0	No Shallow or Deep Deletion		Palbociclib + ET	1	No Shallow or Deep Deletion		Paclitaxel	1	No Shallow or Deep Deletion		Paclitaxel	0	No Shallow or Deep Deletion		Paclitaxel	0	No Shallow or Deep Deletion		Paclitaxel	0	No Shallow or Deep Deletion
Palbociclib + ET	0	No Shallow or Deep Deletion		Paclitaxel	1	No Shallow or Deep Deletion		Paclitaxel	1	No Shallow or Deep Deletion		Palbociclib + ET	0	No Shallow or Deep Deletion		Palbociclib + ET	0	No Shallow or Deep Deletion		Palbociclib + ET	0	No Shallow or Deep Deletion
Palbociclib + ET	0	No Shallow or Deep Deletion		Paclitaxel	0	No Shallow or Deep Deletion		Paclitaxel	0	No Shallow or Deep Deletion		Paclitaxel	1	No Shallow or Deep Deletion		Paclitaxel	1	No Shallow or Deep Deletion		Paclitaxel	1	No Shallow or Deep Deletion
Paclitaxel	1	No Shallow or Deep Deletion		Palbociclib + ET	0	No Shallow or Deep Deletion		Paclitaxel	1	No Shallow or Deep Deletion		Palbociclib + ET	0	No Shallow or Deep Deletion		Palbociclib + ET	0	No Shallow or Deep Deletion		Palbociclib + ET	0	No Shallow or Deep Deletion
Palbociclib + ET	1	No Shallow or Deep Deletion		Paclitaxel	1	No Shallow or Deep Deletion		Paclitaxel	1	No Shallow or Deep Deletion		Paclitaxel	1	No Shallow or Deep Deletion		Paclitaxel	1	No Shallow or Deep Deletion		Paclitaxel	1	No Shallow or Deep Deletion
Palbociclib + ET	0	No Shallow or Deep Deletion		Palbociclib + ET	0	No Shallow or Deep Deletion		Palbociclib + ET	0	No Shallow or Deep Deletion		Palbociclib + ET	1	No Shallow or Deep Deletion		Palbociclib + ET	1	No Shallow or Deep Deletion		Paclitaxel	1	No Shallow or Deep Deletion
Paclitaxel	1	No Shallow or Deep Deletion		Paclitaxel	1	No Shallow or Deep Deletion		Paclitaxel	1	No Shallow or Deep Deletion		Palbociclib + ET	0	No Shallow or Deep Deletion		Palbociclib + ET	0	No Shallow or Deep Deletion		Palbociclib + ET	1	No Shallow or Deep Deletion
Paclitaxel	1	No Shallow or Deep Deletion		Paclitaxel	1	No Shallow or Deep Deletion		Paclitaxel	1	No Shallow or Deep Deletion		Palbociclib + ET	0	No Shallow or Deep Deletion		Palbociclib + ET	0	No Shallow or Deep Deletion		Palbociclib + ET	0	No Shallow or Deep Deletion
Paclitaxel	1	No Shallow or Deep Deletion		Palbociclib + ET	1	No Shallow or Deep Deletion		Paclitaxel	0	No Shallow or Deep Deletion		Paclitaxel	1	No Shallow or Deep Deletion		Paclitaxel	1	No Shallow or Deep Deletion		Palbociclib + ET	0	No Shallow or Deep Deletion
Paclitaxel	1	No Shallow or Deep Deletion		Palbociclib + ET	0	No Shallow or Deep Deletion		Palbociclib + ET	1	No Shallow or Deep Deletion		Paclitaxel	1	No Shallow or Deep Deletion		Paclitaxel	1	No Shallow or Deep Deletion		Paclitaxel	1	No Shallow or Deep Deletion
Palbociclib + ET	1	No Shallow or Deep Deletion		Palbociclib + ET	0	No Shallow or Deep Deletion		Palbociclib + ET	0	No Shallow or Deep Deletion		Paclitaxel	1	No Shallow or Deep Deletion		Paclitaxel	1	No Shallow or Deep Deletion		Paclitaxel	1	No Shallow or Deep Deletion
Paclitaxel	1	No Shallow or Deep Deletion		Paclitaxel	1	No Shallow or Deep Deletion		Paclitaxel	0	No Shallow or Deep Deletion		Palbociclib + ET	1	No Shallow or Deep Deletion		Palbociclib + ET	1	No Shallow or Deep Deletion		Paclitaxel	1	No Shallow or Deep Deletion
Paclitaxel	1	No Shallow or Deep Deletion		Paclitaxel	1	No Shallow or Deep Deletion		Palbociclib + ET	0	No Shallow or Deep Deletion		Paclitaxel	1	No Shallow or Deep Deletion		Paclitaxel	1	No Shallow or Deep Deletion		Palbociclib + ET	1	No Shallow or Deep Deletion
Palbociclib + ET	1	No Shallow or Deep Deletion		Paclitaxel	1	No Shallow or Deep Deletion		Palbociclib + ET	0	No Shallow or Deep Deletion		Paclitaxel	1	No Shallow or Deep Deletion		Paclitaxel	1	No Shallow or Deep Deletion		Paclitaxel	1	No Shallow or Deep Deletion
Palbociclib + ET	0	No Shallow or Deep Deletion		Palbociclib + ET	1	No Shallow or Deep Deletion		Paclitaxel	0	No Shallow or Deep Deletion		Palbociclib + ET	1	No Shallow or Deep Deletion		Palbociclib + ET	1	No Shallow or Deep Deletion		Palbociclib + ET	1	No Shallow or Deep Deletion
Palbociclib + ET	1	No Shallow or Deep Deletion		Paclitaxel	1	No Shallow or Deep Deletion		Palbociclib + ET	1	No Shallow or Deep Deletion		Palbociclib + ET	0	No Shallow or Deep Deletion		Palbociclib + ET	0	No Shallow or Deep Deletion		Paclitaxel	1	No Shallow or Deep Deletion
Paclitaxel	1	No Shallow or Deep Deletion		Palbociclib + ET	1	No Shallow or Deep Deletion		Paclitaxel	1	No Shallow or Deep Deletion		Paclitaxel	0	No Shallow or Deep Deletion		Paclitaxel	0	No Shallow or Deep Deletion		Paclitaxel	1	No Shallow or Deep Deletion
Palbociclib + ET	1	No Shallow or Deep Deletion		Paclitaxel	1	No Shallow or Deep Deletion		Paclitaxel	0	No Shallow or Deep Deletion		Palbociclib + ET	1	No Shallow or Deep Deletion		Palbociclib + ET	1	No Shallow or Deep Deletion		Palbociclib + ET	1	No Shallow or Deep Deletion
Palbociclib + ET	0	No Shallow or Deep Deletion		Paclitaxel	1	No Shallow or Deep Deletion		Paclitaxel	1	No Shallow or Deep Deletion		Paclitaxel	1	No Shallow or Deep Deletion		Paclitaxel	1	No Shallow or Deep Deletion		Paclitaxel	0	No Shallow or Deep Deletion
Paclitaxel	1	No Shallow or Deep Deletion		Palbociclib + ET	1	No Shallow or Deep Deletion		Paclitaxel	0	No Shallow or Deep Deletion		Palbociclib + ET	0	No Shallow or Deep Deletion		Palbociclib + ET	0	No Shallow or Deep Deletion		Palbociclib + ET	1	No Shallow or Deep Deletion
Palbociclib + ET	0	No Shallow or Deep Deletion		Palbociclib + ET	0	No Shallow or Deep Deletion		Paclitaxel	0	No Shallow or Deep Deletion		Palbociclib + ET	1	No Shallow or Deep Deletion		Palbociclib + ET	1	No Shallow or Deep Deletion		Paclitaxel	1	No Shallow or Deep Deletion
Paclitaxel	1	No Shallow or Deep Deletion		Paclitaxel	0	No Shallow or Deep Deletion		Palbociclib + ET	0	No Shallow or Deep Deletion		Paclitaxel	1	No Shallow or Deep Deletion		Paclitaxel	1	No Shallow or Deep Deletion		Paclitaxel	1	No Shallow or Deep Deletion
Palbociclib + ET	0	No Shallow or Deep Deletion		Palbociclib + ET	1	No Shallow or Deep Deletion		Paclitaxel	1	No Shallow or Deep Deletion		Palbociclib + ET	0	No Shallow or Deep Deletion		Palbociclib + ET	0	No Shallow or Deep Deletion		Palbociclib + ET	0	No Shallow or Deep Deletion
Paclitaxel	1	No Shallow or Deep Deletion		Paclitaxel	1	No Shallow or Deep Deletion		Palbociclib + ET	0	No Shallow or Deep Deletion		Paclitaxel	1	No Shallow or Deep Deletion		Paclitaxel	1	No Shallow or Deep Deletion		Palbociclib + ET	1	No Shallow or Deep Deletion
Paclitaxel	1	No Shallow or Deep Deletion		Paclitaxel	1	No Shallow or Deep Deletion		Paclitaxel	0	No Shallow or Deep Deletion		Palbociclib + ET	0	No Shallow or Deep Deletion		Palbociclib + ET	0	No Shallow or Deep Deletion		Paclitaxel	1	No Shallow or Deep Deletion
Paclitaxel	1	No Shallow or Deep Deletion		Palbociclib + ET	0	No Shallow or Deep Deletion		Palbociclib + ET	0	No Shallow or Deep Deletion		Palbociclib + ET	0	No Shallow or Deep Deletion		Palbociclib + ET	0	No Shallow or Deep Deletion		Palbociclib + ET	0	No Shallow or Deep Deletion
Paclitaxel	0	No Shallow or Deep Deletion		Palbociclib + ET	1	No Shallow or Deep Deletion		Paclitaxel	1	No Shallow or Deep Deletion		Paclitaxel	1	No Shallow or Deep Deletion		Paclitaxel	1	No Shallow or Deep Deletion		Paclitaxel	1	No Shallow or Deep Deletion
Palbociclib + ET	1	No Shallow or Deep Deletion		Paclitaxel	1	No Shallow or Deep Deletion		Paclitaxel	0	No Shallow or Deep Deletion		Paclitaxel	1	No Shallow or Deep Deletion		Paclitaxel	1	No Shallow or Deep Deletion		Paclitaxel	1	No Shallow or Deep Deletion
Palbociclib + ET	0	No Shallow or Deep Deletion		Palbociclib + ET	0	No Shallow or Deep Deletion		Palbociclib + ET	1	No Shallow or Deep Deletion		Paclitaxel	1	No Shallow or Deep Deletion		Paclitaxel	1	No Shallow or Deep Deletion		Palbociclib + ET	0	No Shallow or Deep Deletion
Palbociclib + ET	0	No Shallow or Deep Deletion		Paclitaxel	1	No Shallow or Deep Deletion		Palbociclib + ET	1	No Shallow or Deep Deletion		Paclitaxel	0	No Shallow or Deep Deletion		Paclitaxel	0	No Shallow or Deep Deletion		Palbociclib + ET	0	No Shallow or Deep Deletion
Palbociclib + ET	0	No Shallow or Deep Deletion		Paclitaxel	1	No Shallow or Deep Deletion		Palbociclib + ET	0	No Shallow or Deep Deletion		Palbociclib + ET	1	No Shallow or Deep Deletion		Palbociclib + ET	1	No Shallow or Deep Deletion		Paclitaxel	0	No Shallow or Deep Deletion
Palbociclib + ET	0	No Shallow or Deep Deletion		Palbociclib + ET	0	No Shallow or Deep Deletion		Palbociclib + ET	0	No Shallow or Deep Deletion		Palbociclib + ET	0	No Shallow or Deep Deletion		Palbociclib + ET	0	No Shallow or Deep Deletion		Palbociclib + ET	1	No Shallow or Deep Deletion
Paclitaxel	1	No Shallow or Deep Deletion		Palbociclib + ET	0	No Shallow or Deep Deletion		Palbociclib + ET	1	No Shallow or Deep Deletion		Palbociclib + ET	0	No Shallow or Deep Deletion		Palbociclib + ET	0	No Shallow or Deep Deletion		Palbociclib + ET	0	No Shallow or Deep Deletion
Paclitaxel	1	No Shallow or Deep Deletion		Paclitaxel	0	No Shallow or Deep Deletion		Paclitaxel	1	No Shallow or Deep Deletion		Palbociclib + ET	0	No Shallow or Deep Deletion		Palbociclib + ET	0	No Shallow or Deep Deletion		Paclitaxel	1	No Shallow or Deep Deletion
Palbociclib + ET	1	No Shallow or Deep Deletion		Palbociclib + ET	1	No Shallow or Deep Deletion		Paclitaxel	0	No Shallow or Deep Deletion		Paclitaxel	0	No Shallow or Deep Deletion		Paclitaxel	0	No Shallow or Deep Deletion		Paclitaxel	1	No Shallow or Deep Deletion
Paclitaxel	1	No Shallow or Deep Deletion		Palbociclib + ET	0	No Shallow or Deep Deletion		Paclitaxel	1	No Shallow or Deep Deletion		Palbociclib + ET	0	No Shallow or Deep Deletion		Palbociclib + ET	0	No Shallow or Deep Deletion		Palbociclib + ET	1	No Shallow or Deep Deletion
Paclitaxel	1	No Shallow or Deep Deletion		Paclitaxel	1	No Shallow or Deep Deletion		Paclitaxel	0	No Shallow or Deep Deletion		Paclitaxel	1	No Shallow or Deep Deletion		Paclitaxel	1	No Shallow or Deep Deletion		Paclitaxel	1	No Shallow or Deep Deletion
Paclitaxel	1	No Shallow or Deep Deletion		Paclitaxel	1	No Shallow or Deep Deletion		Paclitaxel	0	No Shallow or Deep Deletion		Paclitaxel	1	No Shallow or Deep Deletion		Paclitaxel	1	No Shallow or Deep Deletion		Paclitaxel	0	No Shallow or Deep Deletion
Palbociclib + ET	0	No Shallow or Deep Deletion		Palbociclib + ET	1	No Shallow or Deep Deletion		Palbociclib + ET	0	No Shallow or Deep Deletion		Palbociclib + ET	1	No Shallow or Deep Deletion		Palbociclib + ET	1	No Shallow or Deep Deletion		Palbociclib + ET	1	No Shallow or Deep Deletion
Palbociclib + ET	0	No Shallow or Deep Deletion		Paclitaxel	1	No Shallow or Deep Deletion		Palbociclib + ET	1	No Shallow or Deep Deletion		Paclitaxel	1	No Shallow or Deep Deletion		Paclitaxel	1	No Shallow or Deep Deletion		Palbociclib + ET	0	No Shallow or Deep Deletion
Paclitaxel	1	No Shallow or Deep Deletion		Palbociclib + ET	1	No Shallow or Deep Deletion		Paclitaxel	0	No Shallow or Deep Deletion		Palbociclib + ET	0	No Shallow or Deep Deletion		Palbociclib + ET	0	No Shallow or Deep Deletion		Palbociclib + ET	0	No Shallow or Deep Deletion
Palbociclib + ET	0	No Shallow or Deep Deletion		Paclitaxel	0	No Shallow or Deep Deletion		Palbociclib + ET	0	No Shallow or Deep Deletion		Paclitaxel	1	No Shallow or Deep Deletion		Paclitaxel	1	No Shallow or Deep Deletion		Palbociclib + ET	0	No Shallow or Deep Deletion
Paclitaxel	1	No Shallow or Deep Deletion		Palbociclib + ET	1	No Shallow or Deep Deletion		Paclitaxel	0	No Shallow or Deep Deletion		Paclitaxel	0	No Shallow or Deep Deletion		Paclitaxel	0	No Shallow or Deep Deletion		Paclitaxel	0	No Shallow or Deep Deletion
Paclitaxel	0	No Shallow or Deep Deletion		Palbociclib + ET	0	No Shallow or Deep Deletion		Paclitaxel	0	No Shallow or Deep Deletion		Paclitaxel	1	No Shallow or Deep Deletion		Paclitaxel	1	No Shallow or Deep Deletion		Palbociclib + ET	0	No Shallow or Deep Deletion
Paclitaxel	0	No Shallow or Deep Deletion		Paclitaxel	0	No Shallow or Deep Deletion		Palbociclib + ET	1	No Shallow or Deep Deletion		Palbociclib + ET	0	No Shallow or Deep Deletion		Palbociclib + ET	0	No Shallow or Deep Deletion		Paclitaxel	1	No Shallow or Deep Deletion
Paclitaxel	1	No Shallow or Deep Deletion		Palbociclib + ET	0	No Shallow or Deep Deletion		Palbociclib + ET	0	No Shallow or Deep Deletion		Paclitaxel	1	No Shallow or Deep Deletion		Paclitaxel	1	No Shallow or Deep Deletion		Paclitaxel	1	No Shallow or Deep Deletion
Palbociclib + ET	1	No Shallow or Deep Deletion		Palbociclib + ET	0	No Shallow or Deep Deletion		Palbociclib + ET	0	No Shallow or Deep Deletion		Paclitaxel	0	No Shallow or Deep Deletion		Paclitaxel	0	No Shallow or Deep Deletion		Palbociclib + ET	1	No Shallow or Deep Deletion
Palbociclib + ET	1	No Shallow or Deep Deletion		Paclitaxel	0	No Shallow or Deep Deletion		Paclitaxel	0	No Shallow or Deep Deletion		Palbociclib + ET	0	No Shallow or Deep Deletion		Palbociclib + ET	0	No Shallow or Deep Deletion		Paclitaxel	1	No Shallow or Deep Deletion
Paclitaxel	0	No Shallow or Deep Deletion		Palbociclib + ET	0	No Shallow or Deep Deletion		Paclitaxel	0	No Shallow or Deep Deletion		Palbociclib + ET	0	No Shallow or Deep Deletion		Palbociclib + ET	0	No Shallow or Deep Deletion		Palbociclib + ET	0	No Shallow or Deep Deletion
Paclitaxel	1	No Shallow or Deep Deletion		Paclitaxel	1	No Shallow or Deep Deletion		Palbociclib + ET	0	No Shallow or Deep Deletion		Paclitaxel	0	No Shallow or Deep Deletion		Paclitaxel	0	No Shallow or Deep Deletion		Paclitaxel	1	No Shallow or Deep Deletion
Palbociclib + ET	0	No Shallow or Deep Deletion		Paclitaxel	1	No Shallow or Deep Deletion		Paclitaxel	1	No Shallow or Deep Deletion		Palbociclib + ET	0	No Shallow or Deep Deletion		Palbociclib + ET	0	No Shallow or Deep Deletion		Paclitaxel	0	No Shallow or Deep Deletion
Palbociclib + ET	1	No Shallow or Deep Deletion		Palbociclib + ET	1	No Shallow or Deep Deletion		Palbociclib + ET	1	No Shallow or Deep Deletion		Palbociclib + ET	0	No Shallow or Deep Deletion		Palbociclib + ET	0	No Shallow or Deep Deletion		Paclitaxel	1	No Shallow or Deep Deletion
Paclitaxel	1	No Shallow or Deep Deletion		Paclitaxel	1	No Shallow or Deep Deletion		Palbociclib + ET	1	No Shallow or Deep Deletion		Paclitaxel	1	No Shallow or Deep Deletion		Paclitaxel	1	No Shallow or Deep Deletion		Palbociclib + ET	0	No Shallow or Deep Deletion
Palbociclib + ET	1	No Shallow or Deep Deletion		Palbociclib + ET	0	No Shallow or Deep Deletion		Paclitaxel	0	No Shallow or Deep Deletion		Paclitaxel	0	No Shallow or Deep Deletion		Paclitaxel	0	No Shallow or Deep Deletion		Paclitaxel	1	No Shallow or Deep Deletion
Paclitaxel	1	No Shallow or Deep Deletion		Paclitaxel	0	No Shallow or Deep Deletion		Palbociclib + ET	1	No Shallow or Deep Deletion		Paclitaxel	0	No Shallow or Deep Deletion		Paclitaxel	0	No Shallow or Deep Deletion		Paclitaxel	0	No Shallow or Deep Deletion
Palbociclib + ET	0	No Shallow or Deep Deletion		Paclitaxel	1	No Shallow or Deep Deletion		Paclitaxel	0	No Shallow or Deep Deletion		Paclitaxel	1	No Shallow or Deep Deletion		Paclitaxel	1	No Shallow or Deep Deletion		Palbociclib + ET	0	No Shallow or Deep Deletion
Paclitaxel	1	No Shallow or Deep Deletion		Palbociclib + ET	0	No Shallow or Deep Deletion		Palbociclib + ET	1	No Shallow or Deep Deletion		Paclitaxel	0	No Shallow or Deep Deletion		Paclitaxel	0	No Shallow or Deep Deletion		Palbociclib + ET	0	No Shallow or Deep Deletion
Palbociclib + ET	0	No Shallow or Deep Deletion		Paclitaxel	1	No Shallow or Deep Deletion		Paclitaxel	1	No Shallow or Deep Deletion		Palbociclib + ET	0	No Shallow or Deep Deletion		Palbociclib + ET	0	No Shallow or Deep Deletion		Paclitaxel	1	No Shallow or Deep Deletion
Palbociclib + ET	0	No Shallow or Deep Deletion		Paclitaxel	0	No Shallow or Deep Deletion		Palbociclib + ET	1	No Shallow or Deep Deletion		Palbociclib + ET	1	No Shallow or Deep Deletion		Palbociclib + ET	1	No Shallow or Deep Deletion		Paclitaxel	0	No Shallow or Deep Deletion
Paclitaxel	0	No Shallow or Deep Deletion		Palbociclib + ET	0	No Shallow or Deep Deletion		Palbociclib + ET	1	No Shallow or Deep Deletion		Paclitaxel	0	No Shallow or Deep Deletion		Paclitaxel	0	No Shallow or Deep Deletion		Palbociclib + ET	0	No Shallow or Deep Deletion
Paclitaxel	1	No Shallow or Deep Deletion		Palbociclib + ET	0	No Shallow or Deep Deletion		Paclitaxel	1	No Shallow or Deep Deletion		Paclitaxel	1	No Shallow or Deep Deletion		Paclitaxel	1	No Shallow or Deep Deletion		Paclitaxel	1	No Shallow or Deep Deletion
Palbociclib + ET	1	No Shallow or Deep Deletion		Paclitaxel	1	No Shallow or Deep Deletion		Paclitaxel	0	No Shallow or Deep Deletion		Palbociclib + ET	0	No Shallow or Deep Deletion		Palbociclib + ET	0	No Shallow or Deep Deletion		Palbociclib + ET	0	No Shallow or Deep Deletion
Palbociclib + ET	1	No Shallow or Deep Deletion		Paclitaxel	0	No Shallow or Deep Deletion		Palbociclib + ET	0	No Shallow or Deep Deletion		Palbociclib + ET	0	No Shallow or Deep Deletion		Palbociclib + ET	0	No Shallow or Deep Deletion		Paclitaxel	0	No Shallow or Deep Deletion
Palbociclib + ET	0	No Shallow or Deep Deletion		Palbociclib + ET	0	No Shallow or Deep Deletion		Paclitaxel	1	No Shallow or Deep Deletion		Palbociclib + ET	1	No Shallow or Deep Deletion		Palbociclib + ET	1	No Shallow or Deep Deletion		Palbociclib + ET	0	No Shallow or Deep Deletion
Paclitaxel	0	No Shallow or Deep Deletion		Palbociclib + ET	0	No Shallow or Deep Deletion		Paclitaxel	1	No Shallow or Deep Deletion		Palbociclib + ET	1	No Shallow or Deep Deletion		Palbociclib + ET	1	No Shallow or Deep Deletion		Paclitaxel	1	No Shallow or Deep Deletion
Paclitaxel	0	No Shallow or Deep Deletion		Palbociclib + ET	0	No Shallow or Deep Deletion		Paclitaxel	1	No Shallow or Deep Deletion		Paclitaxel	1	No Shallow or Deep Deletion		Paclitaxel	1	No Shallow or Deep Deletion		Paclitaxel	0	No Shallow or Deep Deletion
Palbociclib + ET	0	No Shallow or Deep Deletion		Paclitaxel	0	No Shallow or Deep Deletion		Palbociclib + ET	0	No Shallow or Deep Deletion		Paclitaxel	0	No Shallow or Deep Deletion		Paclitaxel	0	No Shallow or Deep Deletion		Palbociclib + ET	1	No Shallow or Deep Deletion
Palbociclib + ET	1	No Shallow or Deep Deletion		Paclitaxel	0	No Shallow or Deep Deletion		Paclitaxel	1	Shallow or Deep Deletion		Paclitaxel	1	No Shallow or Deep Deletion		Paclitaxel	1	No Shallow or Deep Deletion		Palbociclib + ET	0	No Shallow or Deep Deletion
Paclitaxel	0	No Shallow or Deep Deletion		Palbociclib + ET	0	No Shallow or Deep Deletion		Paclitaxel	1	Shallow or Deep Deletion		Paclitaxel	0	No Shallow or Deep Deletion		Paclitaxel	0	No Shallow or Deep Deletion		Palbociclib + ET	1	No Shallow or Deep Deletion
Palbociclib + ET	0	No Shallow or Deep Deletion		Paclitaxel	1	No Shallow or Deep Deletion		Palbociclib + ET	0	Shallow or Deep Deletion		Palbociclib + ET	0	No Shallow or Deep Deletion		Palbociclib + ET	0	No Shallow or Deep Deletion		Paclitaxel	0	No Shallow or Deep Deletion
Paclitaxel	0	No Shallow or Deep Deletion		Paclitaxel	0	No Shallow or Deep Deletion		Paclitaxel	1	Shallow or Deep Deletion		Palbociclib + ET	0	No Shallow or Deep Deletion		Palbociclib + ET	0	No Shallow or Deep Deletion		Paclitaxel	1	No Shallow or Deep Deletion
Paclitaxel	0	No Shallow or Deep Deletion		Palbociclib + ET	1	No Shallow or Deep Deletion		Palbociclib + ET	1	Shallow or Deep Deletion		Paclitaxel	0	No Shallow or Deep Deletion		Paclitaxel	0	No Shallow or Deep Deletion		Palbociclib + ET	0	No Shallow or Deep Deletion
Palbociclib + ET	0	No Shallow or Deep Deletion		Palbociclib + ET	0	No Shallow or Deep Deletion		Palbociclib + ET	1	Shallow or Deep Deletion		Paclitaxel	1	No Shallow or Deep Deletion		Paclitaxel	1	No Shallow or Deep Deletion		Palbociclib + ET	0	No Shallow or Deep Deletion
Paclitaxel	0	No Shallow or Deep Deletion		Palbociclib + ET	1	No Shallow or Deep Deletion		Paclitaxel	1	Shallow or Deep Deletion		Palbociclib + ET	1	No Shallow or Deep Deletion		Palbociclib + ET	1	No Shallow or Deep Deletion		Palbociclib + ET	1	No Shallow or Deep Deletion
Paclitaxel	0	No Shallow or Deep Deletion		Paclitaxel	0	No Shallow or Deep Deletion		Palbociclib + ET	1	Shallow or Deep Deletion		Palbociclib + ET	1	No Shallow or Deep Deletion		Palbociclib + ET	1	No Shallow or Deep Deletion		Paclitaxel	1	No Shallow or Deep Deletion
Palbociclib + ET	1	No Shallow or Deep Deletion		Paclitaxel	1	No Shallow or Deep Deletion		Paclitaxel	0	Shallow or Deep Deletion		Palbociclib + ET	0	No Shallow or Deep Deletion		Palbociclib + ET	0	No Shallow or Deep Deletion		Paclitaxel	0	No Shallow or Deep Deletion
Paclitaxel	0	No Shallow or Deep Deletion		Palbociclib + ET	0	No Shallow or Deep Deletion		Palbociclib + ET	0	Shallow or Deep Deletion		Paclitaxel	0	No Shallow or Deep Deletion		Paclitaxel	0	No Shallow or Deep Deletion		Palbociclib + ET	1	No Shallow or Deep Deletion
Palbociclib + ET	0	No Shallow or Deep Deletion		Palbociclib + ET	0	No Shallow or Deep Deletion		Paclitaxel	1	Shallow or Deep Deletion		Paclitaxel	0	No Shallow or Deep Deletion		Paclitaxel	0	No Shallow or Deep Deletion		Palbociclib + ET	0	No Shallow or Deep Deletion
Palbociclib + ET	0	No Shallow or Deep Deletion		Palbociclib + ET	1	No Shallow or Deep Deletion		Palbociclib + ET	1	Shallow or Deep Deletion		Palbociclib + ET	0	No Shallow or Deep Deletion		Palbociclib + ET	0	No Shallow or Deep Deletion		Paclitaxel	0	No Shallow or Deep Deletion
Paclitaxel	1	No Shallow or Deep Deletion		Paclitaxel	1	No Shallow or Deep Deletion		Palbociclib + ET	0	Shallow or Deep Deletion		Paclitaxel	0	No Shallow or Deep Deletion		Paclitaxel	0	No Shallow or Deep Deletion		Palbociclib + ET	0	No Shallow or Deep Deletion
Palbociclib + ET	1	No Shallow or Deep Deletion		Paclitaxel	0	No Shallow or Deep Deletion		Paclitaxel	1	Shallow or Deep Deletion		Palbociclib + ET	0	No Shallow or Deep Deletion		Palbociclib + ET	0	No Shallow or Deep Deletion		Paclitaxel	1	No Shallow or Deep Deletion
Paclitaxel	0	No Shallow or Deep Deletion		Palbociclib + ET	1	No Shallow or Deep Deletion		Paclitaxel	1	Shallow or Deep Deletion		Paclitaxel	0	No Shallow or Deep Deletion		Paclitaxel	0	No Shallow or Deep Deletion		Paclitaxel	0	No Shallow or Deep Deletion
Paclitaxel	0	No Shallow or Deep Deletion		Paclitaxel	1	No Shallow or Deep Deletion		Palbociclib + ET	1	Shallow or Deep Deletion		Palbociclib + ET	1	No Shallow or Deep Deletion		Palbociclib + ET	1	No Shallow or Deep Deletion		Palbociclib + ET	0	No Shallow or Deep Deletion
Palbociclib + ET	1	No Shallow or Deep Deletion		Palbociclib + ET	0	No Shallow or Deep Deletion		Palbociclib + ET	1	Shallow or Deep Deletion		Palbociclib + ET	0	No Shallow or Deep Deletion		Palbociclib + ET	0	No Shallow or Deep Deletion		Palbociclib + ET	0	No Shallow or Deep Deletion
Paclitaxel	0	No Shallow or Deep Deletion		Paclitaxel	0	No Shallow or Deep Deletion		Paclitaxel	1	Shallow or Deep Deletion		Paclitaxel	0	No Shallow or Deep Deletion		Paclitaxel	0	No Shallow or Deep Deletion		Paclitaxel	0	No Shallow or Deep Deletion
Palbociclib + ET	0	No Shallow or Deep Deletion		Palbociclib + ET	0	No Shallow or Deep Deletion		Palbociclib + ET	1	Shallow or Deep Deletion		Paclitaxel	0	No Shallow or Deep Deletion		Paclitaxel	0	No Shallow or Deep Deletion		Paclitaxel	1	No Shallow or Deep Deletion
Paclitaxel	0	No Shallow or Deep Deletion		Paclitaxel	1	No Shallow or Deep Deletion		Palbociclib + ET	0	Shallow or Deep Deletion		Palbociclib + ET	1	No Shallow or Deep Deletion		Palbociclib + ET	1	No Shallow or Deep Deletion		Palbociclib + ET	1	No Shallow or Deep Deletion
Palbociclib + ET	1	No Shallow or Deep Deletion		Paclitaxel	0	No Shallow or Deep Deletion		Palbociclib + ET	1	Shallow or Deep Deletion		Paclitaxel	1	No Shallow or Deep Deletion		Paclitaxel	1	No Shallow or Deep Deletion		Paclitaxel	0	No Shallow or Deep Deletion
Paclitaxel	1	No Shallow or Deep Deletion		Palbociclib + ET	0	No Shallow or Deep Deletion		Palbociclib + ET	1	Shallow or Deep Deletion		Paclitaxel	0	No Shallow or Deep Deletion		Paclitaxel	0	No Shallow or Deep Deletion		Paclitaxel	0	No Shallow or Deep Deletion
Paclitaxel	0	No Shallow or Deep Deletion		Palbociclib + ET	0	No Shallow or Deep Deletion		Palbociclib + ET	0	Shallow or Deep Deletion		Palbociclib + ET	0	No Shallow or Deep Deletion		Palbociclib + ET	0	No Shallow or Deep Deletion		Paclitaxel	0	No Shallow or Deep Deletion
Palbociclib + ET	1	No Shallow or Deep Deletion		Paclitaxel	0	No Shallow or Deep Deletion		Palbociclib + ET	1	Shallow or Deep Deletion		Palbociclib + ET	0	No Shallow or Deep Deletion		Palbociclib + ET	0	No Shallow or Deep Deletion		Paclitaxel	0	No Shallow or Deep Deletion
Paclitaxel	1	No Shallow or Deep Deletion		Paclitaxel	1	No Shallow or Deep Deletion		Paclitaxel	1	Shallow or Deep Deletion		Paclitaxel	0	No Shallow or Deep Deletion		Paclitaxel	0	No Shallow or Deep Deletion		Palbociclib + ET	0	No Shallow or Deep Deletion
Palbociclib + ET	0	No Shallow or Deep Deletion		Palbociclib + ET	1	No Shallow or Deep Deletion		Paclitaxel	1	Shallow or Deep Deletion		Palbociclib + ET	0	No Shallow or Deep Deletion		Palbociclib + ET	0	No Shallow or Deep Deletion		Paclitaxel	0	No Shallow or Deep Deletion
Paclitaxel	1	No Shallow or Deep Deletion		Palbociclib + ET	1	No Shallow or Deep Deletion		Paclitaxel	1	Shallow or Deep Deletion		Paclitaxel	1	No Shallow or Deep Deletion		Paclitaxel	1	No Shallow or Deep Deletion		Paclitaxel	0	No Shallow or Deep Deletion
Palbociclib + ET	1	No Shallow or Deep Deletion		Palbociclib + ET	0	No Shallow or Deep Deletion		Palbociclib + ET	0	Shallow or Deep Deletion		Paclitaxel	0	No Shallow or Deep Deletion		Paclitaxel	0	No Shallow or Deep Deletion		Palbociclib + ET	1	No Shallow or Deep Deletion
Palbociclib + ET	0	No Shallow or Deep Deletion		Paclitaxel	0	No Shallow or Deep Deletion		Palbociclib + ET	0	Shallow or Deep Deletion		Palbociclib + ET	1	No Shallow or Deep Deletion		Palbociclib + ET	1	No Shallow or Deep Deletion		Palbociclib + ET	0	No Shallow or Deep Deletion
Paclitaxel	0	No Shallow or Deep Deletion		Paclitaxel	0	No Shallow or Deep Deletion		Paclitaxel	0	Shallow or Deep Deletion		Paclitaxel	0	No Shallow or Deep Deletion		Paclitaxel	0	No Shallow or Deep Deletion		Paclitaxel	0	No Shallow or Deep Deletion
Palbociclib + ET	0	No Shallow or Deep Deletion		Paclitaxel	0	No Shallow or Deep Deletion		Palbociclib + ET	1	Shallow or Deep Deletion		Palbociclib + ET	1	No Shallow or Deep Deletion		Palbociclib + ET	1	No Shallow or Deep Deletion		Palbociclib + ET	0	No Shallow or Deep Deletion
Palbociclib + ET	1	No Shallow or Deep Deletion		Palbociclib + ET	0	No Shallow or Deep Deletion		Palbociclib + ET	0	Shallow or Deep Deletion		Paclitaxel	0	No Shallow or Deep Deletion		Paclitaxel	0	No Shallow or Deep Deletion		Palbociclib + ET	1	No Shallow or Deep Deletion
Paclitaxel	1	No Shallow or Deep Deletion		Palbociclib + ET	1	No Shallow or Deep Deletion		Paclitaxel	1	Shallow or Deep Deletion		Palbociclib + ET	0	No Shallow or Deep Deletion		Palbociclib + ET	0	No Shallow or Deep Deletion		Paclitaxel	1	No Shallow or Deep Deletion
Palbociclib + ET	1	Shallow or Deep Deletion		Paclitaxel	0	No Shallow or Deep Deletion		Palbociclib + ET	1	Shallow or Deep Deletion		Paclitaxel	0	No Shallow or Deep Deletion		Paclitaxel	0	No Shallow or Deep Deletion		Palbociclib + ET	1	No Shallow or Deep Deletion
Paclitaxel	1	Shallow or Deep Deletion		Palbociclib + ET	0	No Shallow or Deep Deletion		Palbociclib + ET	1	Shallow or Deep Deletion		Paclitaxel	1	No Shallow or Deep Deletion		Paclitaxel	1	No Shallow or Deep Deletion		Paclitaxel	0	No Shallow or Deep Deletion
Palbociclib + ET	1	Shallow or Deep Deletion		Paclitaxel	0	No Shallow or Deep Deletion		Palbociclib + ET	0	Shallow or Deep Deletion		Paclitaxel	0	No Shallow or Deep Deletion		Paclitaxel	0	No Shallow or Deep Deletion		Palbociclib + ET	0	No Shallow or Deep Deletion
Paclitaxel	1	Shallow or Deep Deletion		Paclitaxel	0	No Shallow or Deep Deletion		Paclitaxel	1	Shallow or Deep Deletion		Palbociclib + ET	1	No Shallow or Deep Deletion		Palbociclib + ET	1	No Shallow or Deep Deletion		Palbociclib + ET	0	No Shallow or Deep Deletion
Paclitaxel	1	Shallow or Deep Deletion		Palbociclib + ET	1	No Shallow or Deep Deletion		Paclitaxel	1	Shallow or Deep Deletion		Palbociclib + ET	0	No Shallow or Deep Deletion		Palbociclib + ET	0	No Shallow or Deep Deletion		Paclitaxel	0	No Shallow or Deep Deletion
Palbociclib + ET	0	Shallow or Deep Deletion		Palbociclib + ET	0	No Shallow or Deep Deletion		Paclitaxel	1	Shallow or Deep Deletion		Palbociclib + ET	1	No Shallow or Deep Deletion		Palbociclib + ET	1	No Shallow or Deep Deletion		Palbociclib + ET	0	No Shallow or Deep Deletion
Palbociclib + ET	1	Shallow or Deep Deletion		Paclitaxel	0	No Shallow or Deep Deletion		Palbociclib + ET	0	Shallow or Deep Deletion		Paclitaxel	1	No Shallow or Deep Deletion		Paclitaxel	1	No Shallow or Deep Deletion		Paclitaxel	1	No Shallow or Deep Deletion
Paclitaxel	0	Shallow or Deep Deletion		Paclitaxel	0	No Shallow or Deep Deletion		Paclitaxel	1	Shallow or Deep Deletion		Palbociclib + ET	1	No Shallow or Deep Deletion		Palbociclib + ET	1	No Shallow or Deep Deletion		Palbociclib + ET	1	No Shallow or Deep Deletion
Paclitaxel	1	Shallow or Deep Deletion		Palbociclib + ET	0	No Shallow or Deep Deletion		Palbociclib + ET	0	Shallow or Deep Deletion		Palbociclib + ET	0	No Shallow or Deep Deletion		Palbociclib + ET	0	No Shallow or Deep Deletion		Palbociclib + ET	1	No Shallow or Deep Deletion
Palbociclib + ET	1	Shallow or Deep Deletion		Palbociclib + ET	1	No Shallow or Deep Deletion		Palbociclib + ET	0	Shallow or Deep Deletion		Paclitaxel	0	No Shallow or Deep Deletion		Paclitaxel	0	No Shallow or Deep Deletion		Paclitaxel	0	No Shallow or Deep Deletion
Paclitaxel	1	Shallow or Deep Deletion		Paclitaxel	1	No Shallow or Deep Deletion		Palbociclib + ET	0	Shallow or Deep Deletion		Palbociclib + ET	0	No Shallow or Deep Deletion		Palbociclib + ET	0	No Shallow or Deep Deletion		Palbociclib + ET	1	No Shallow or Deep Deletion
Palbociclib + ET	0	Shallow or Deep Deletion		Palbociclib + ET	1	No Shallow or Deep Deletion		Paclitaxel	1	Shallow or Deep Deletion		Palbociclib + ET	0	No Shallow or Deep Deletion		Palbociclib + ET	0	No Shallow or Deep Deletion		Paclitaxel	0	No Shallow or Deep Deletion
Palbociclib + ET	0	Shallow or Deep Deletion		Paclitaxel	0	No Shallow or Deep Deletion		Palbociclib + ET	0	Shallow or Deep Deletion		Palbociclib + ET	0	No Shallow or Deep Deletion		Palbociclib + ET	0	No Shallow or Deep Deletion		Palbociclib + ET	1	No Shallow or Deep Deletion
Paclitaxel	0	Shallow or Deep Deletion		Palbociclib + ET	0	No Shallow or Deep Deletion		Paclitaxel	0	Shallow or Deep Deletion		Paclitaxel	1	No Shallow or Deep Deletion		Paclitaxel	1	No Shallow or Deep Deletion		Palbociclib + ET	0	No Shallow or Deep Deletion
Palbociclib + ET	1	Shallow or Deep Deletion		Palbociclib + ET	0	No Shallow or Deep Deletion		Palbociclib + ET	0	Shallow or Deep Deletion		Palbociclib + ET	1	No Shallow or Deep Deletion		Palbociclib + ET	1	No Shallow or Deep Deletion		Paclitaxel	0	No Shallow or Deep Deletion
Palbociclib + ET	1	Shallow or Deep Deletion		Paclitaxel	0	No Shallow or Deep Deletion		Paclitaxel	0	Shallow or Deep Deletion		Palbociclib + ET	0	No Shallow or Deep Deletion		Palbociclib + ET	0	No Shallow or Deep Deletion		Palbociclib + ET	1	No Shallow or Deep Deletion
Palbociclib + ET	1	Shallow or Deep Deletion		Palbociclib + ET	0	No Shallow or Deep Deletion		Paclitaxel	1	Shallow or Deep Deletion		Palbociclib + ET	1	Shallow or Deep Deletion		Palbociclib + ET	1	Shallow or Deep Deletion		Paclitaxel	1	No Shallow or Deep Deletion
Paclitaxel	0	Shallow or Deep Deletion		Paclitaxel	1	No Shallow or Deep Deletion		Palbociclib + ET	1	Shallow or Deep Deletion		Palbociclib + ET	1	Shallow or Deep Deletion		Palbociclib + ET	1	Shallow or Deep Deletion		Paclitaxel	0	No Shallow or Deep Deletion
Paclitaxel	0	Shallow or Deep Deletion		Palbociclib + ET	1	No Shallow or Deep Deletion		Paclitaxel	1	Shallow or Deep Deletion		Palbociclib + ET	1	Shallow or Deep Deletion		Palbociclib + ET	1	Shallow or Deep Deletion		Palbociclib + ET	1	No Shallow or Deep Deletion
Palbociclib + ET	0	Shallow or Deep Deletion		Paclitaxel	0	No Shallow or Deep Deletion		Palbociclib + ET	0	Shallow or Deep Deletion		Paclitaxel	1	Shallow or Deep Deletion		Paclitaxel	1	Shallow or Deep Deletion		Paclitaxel	1	No Shallow or Deep Deletion
Paclitaxel	0	Shallow or Deep Deletion		Paclitaxel	1	No Shallow or Deep Deletion		Paclitaxel	0	Shallow or Deep Deletion		Paclitaxel	1	Shallow or Deep Deletion		Paclitaxel	1	Shallow or Deep Deletion		Palbociclib + ET	0	No Shallow or Deep Deletion
Paclitaxel	1	Shallow or Deep Deletion		Palbociclib + ET	1	No Shallow or Deep Deletion		Palbociclib + ET	0	Shallow or Deep Deletion		Palbociclib + ET	1	Shallow or Deep Deletion		Palbociclib + ET	1	Shallow or Deep Deletion		Palbociclib + ET	1	No Shallow or Deep Deletion
Palbociclib + ET	0	Shallow or Deep Deletion		Paclitaxel	0	No Shallow or Deep Deletion		Palbociclib + ET	0	Shallow or Deep Deletion		Palbociclib + ET	1	Shallow or Deep Deletion		Palbociclib + ET	1	Shallow or Deep Deletion		Palbociclib + ET	1	No Shallow or Deep Deletion
Paclitaxel	0	Shallow or Deep Deletion		Palbociclib + ET	1	No Shallow or Deep Deletion		Palbociclib + ET	0	Shallow or Deep Deletion		Paclitaxel	1	Shallow or Deep Deletion		Paclitaxel	1	Shallow or Deep Deletion		Paclitaxel	0	No Shallow or Deep Deletion
Paclitaxel	0	Shallow or Deep Deletion		Paclitaxel	0	No Shallow or Deep Deletion		Paclitaxel	0	Shallow or Deep Deletion		Paclitaxel	1	Shallow or Deep Deletion		Paclitaxel	1	Shallow or Deep Deletion		Palbociclib + ET	0	No Shallow or Deep Deletion
Palbociclib + ET	0	Shallow or Deep Deletion		Palbociclib + ET	1	No Shallow or Deep Deletion		Paclitaxel	1	Shallow or Deep Deletion		Palbociclib + ET	0	Shallow or Deep Deletion		Palbociclib + ET	0	Shallow or Deep Deletion		Paclitaxel	0	No Shallow or Deep Deletion
Palbociclib + ET	0	Shallow or Deep Deletion		Palbociclib + ET	0	No Shallow or Deep Deletion		Palbociclib + ET	1	Shallow or Deep Deletion		Paclitaxel	0	Shallow or Deep Deletion		Paclitaxel	0	Shallow or Deep Deletion		Palbociclib + ET	0	No Shallow or Deep Deletion
Palbociclib + ET	0	Shallow or Deep Deletion		Paclitaxel	0	No Shallow or Deep Deletion		Palbociclib + ET	1	Shallow or Deep Deletion		Palbociclib + ET	1	Shallow or Deep Deletion		Palbociclib + ET	1	Shallow or Deep Deletion		Paclitaxel	1	No Shallow or Deep Deletion
Paclitaxel	0	Shallow or Deep Deletion		Palbociclib + ET	1	No Shallow or Deep Deletion		Palbociclib + ET	0	Shallow or Deep Deletion		Palbociclib + ET	1	Shallow or Deep Deletion		Palbociclib + ET	1	Shallow or Deep Deletion		Palbociclib + ET	1	No Shallow or Deep Deletion
Palbociclib + ET	0	Shallow or Deep Deletion		Paclitaxel	1	No Shallow or Deep Deletion		Paclitaxel	0	Shallow or Deep Deletion		Palbociclib + ET	1	Shallow or Deep Deletion		Palbociclib + ET	1	Shallow or Deep Deletion		Paclitaxel	1	No Shallow or Deep Deletion
Palbociclib + ET	0	Shallow or Deep Deletion		Paclitaxel	0	No Shallow or Deep Deletion		Paclitaxel	0	Shallow or Deep Deletion		Paclitaxel	0	Shallow or Deep Deletion		Paclitaxel	0	Shallow or Deep Deletion		Palbociclib + ET	0	No Shallow or Deep Deletion
Paclitaxel	0	Shallow or Deep Deletion		Palbociclib + ET	1	No Shallow or Deep Deletion		Paclitaxel	0	Shallow or Deep Deletion		Paclitaxel	1	Shallow or Deep Deletion		Paclitaxel	1	Shallow or Deep Deletion		Paclitaxel	1	No Shallow or Deep Deletion
Paclitaxel	0	Shallow or Deep Deletion		Palbociclib + ET	0	No Shallow or Deep Deletion		Paclitaxel	0	Shallow or Deep Deletion		Palbociclib + ET	0	Shallow or Deep Deletion		Palbociclib + ET	0	Shallow or Deep Deletion		Palbociclib + ET	0	No Shallow or Deep Deletion
Palbociclib + ET	0	Shallow or Deep Deletion		Palbociclib + ET	1	No Shallow or Deep Deletion		Palbociclib + ET	1	Shallow or Deep Deletion		Palbociclib + ET	0	Shallow or Deep Deletion		Palbociclib + ET	0	Shallow or Deep Deletion		Palbociclib + ET	1	Shallow or Deep Deletion
Paclitaxel	0	Shallow or Deep Deletion		Paclitaxel	1	No Shallow or Deep Deletion		Paclitaxel	1	Shallow or Deep Deletion		Palbociclib + ET	1	Shallow or Deep Deletion		Palbociclib + ET	1	Shallow or Deep Deletion		Paclitaxel	1	Shallow or Deep Deletion
Paclitaxel	0	Shallow or Deep Deletion		Palbociclib + ET	1	No Shallow or Deep Deletion		Palbociclib + ET	1	Shallow or Deep Deletion		Paclitaxel	1	Shallow or Deep Deletion		Paclitaxel	1	Shallow or Deep Deletion		Palbociclib + ET	1	Shallow or Deep Deletion
Palbociclib + ET	1	Shallow or Deep Deletion		Palbociclib + ET	0	No Shallow or Deep Deletion		Palbociclib + ET	0	Shallow or Deep Deletion		Paclitaxel	0	Shallow or Deep Deletion		Paclitaxel	0	Shallow or Deep Deletion		Palbociclib + ET	0	Shallow or Deep Deletion
Palbociclib + ET	0	Shallow or Deep Deletion		Paclitaxel	0	No Shallow or Deep Deletion		Palbociclib + ET	0	Shallow or Deep Deletion		Palbociclib + ET	0	Shallow or Deep Deletion		Palbociclib + ET	0	Shallow or Deep Deletion		Palbociclib + ET	1	Shallow or Deep Deletion
Paclitaxel	1	Shallow or Deep Deletion		Palbociclib + ET	0	No Shallow or Deep Deletion		Paclitaxel	0	Shallow or Deep Deletion		Palbociclib + ET	0	Shallow or Deep Deletion		Palbociclib + ET	0	Shallow or Deep Deletion		Palbociclib + ET	1	Shallow or Deep Deletion
Palbociclib + ET	1	Shallow or Deep Deletion		Palbociclib + ET	0	No Shallow or Deep Deletion		Paclitaxel	1	Shallow or Deep Deletion		Paclitaxel	0	Shallow or Deep Deletion		Paclitaxel	0	Shallow or Deep Deletion		Paclitaxel	0	Shallow or Deep Deletion
Palbociclib + ET	0	Shallow or Deep Deletion		Paclitaxel	0	No Shallow or Deep Deletion		Palbociclib + ET	1	Shallow or Deep Deletion		Palbociclib + ET	1	Shallow or Deep Deletion		Palbociclib + ET	1	Shallow or Deep Deletion		Palbociclib + ET	0	Shallow or Deep Deletion
Paclitaxel	0	Shallow or Deep Deletion		Palbociclib + ET	0	No Shallow or Deep Deletion		Paclitaxel	0	Shallow or Deep Deletion		Paclitaxel	0	Shallow or Deep Deletion		Paclitaxel	0	Shallow or Deep Deletion		Paclitaxel	0	Shallow or Deep Deletion
Paclitaxel	1	Shallow or Deep Deletion		Palbociclib + ET	1	No Shallow or Deep Deletion		Palbociclib + ET	0	Shallow or Deep Deletion		Palbociclib + ET	0	Shallow or Deep Deletion		Palbociclib + ET	0	Shallow or Deep Deletion		Paclitaxel	1	Shallow or Deep Deletion
Palbociclib + ET	1	Shallow or Deep Deletion		Paclitaxel	1	No Shallow or Deep Deletion		Paclitaxel	0	Shallow or Deep Deletion		Palbociclib + ET	1	Shallow or Deep Deletion		Palbociclib + ET	1	Shallow or Deep Deletion		Palbociclib + ET	1	Shallow or Deep Deletion
Palbociclib + ET	1	Shallow or Deep Deletion		Palbociclib + ET	1	No Shallow or Deep Deletion		Paclitaxel	1	Shallow or Deep Deletion		Palbociclib + ET	1	Shallow or Deep Deletion		Palbociclib + ET	1	Shallow or Deep Deletion		Palbociclib + ET	0	Shallow or Deep Deletion
Palbociclib + ET	1	Shallow or Deep Deletion		Paclitaxel	1	No Shallow or Deep Deletion		Palbociclib + ET	0	Shallow or Deep Deletion		Paclitaxel	1	Shallow or Deep Deletion		Paclitaxel	1	Shallow or Deep Deletion		Palbociclib + ET	0	Shallow or Deep Deletion
Palbociclib + ET	0	Shallow or Deep Deletion		Palbociclib + ET	0	No Shallow or Deep Deletion		Palbociclib + ET	1	Shallow or Deep Deletion		Palbociclib + ET	1	Shallow or Deep Deletion		Palbociclib + ET	1	Shallow or Deep Deletion		Palbociclib + ET	1	Shallow or Deep Deletion
Paclitaxel	0	Shallow or Deep Deletion		Paclitaxel	1	No Shallow or Deep Deletion		Palbociclib + ET	0	Shallow or Deep Deletion		Palbociclib + ET	1	Shallow or Deep Deletion		Palbociclib + ET	1	Shallow or Deep Deletion		Paclitaxel	0	Shallow or Deep Deletion
Palbociclib + ET	0	Shallow or Deep Deletion		Paclitaxel	1	No Shallow or Deep Deletion		Palbociclib + ET	0	Shallow or Deep Deletion		Paclitaxel	1	Shallow or Deep Deletion		Paclitaxel	1	Shallow or Deep Deletion		Paclitaxel	0	Shallow or Deep Deletion
Palbociclib + ET	1	Shallow or Deep Deletion		Palbociclib + ET	0	No Shallow or Deep Deletion		Paclitaxel	0	Shallow or Deep Deletion		Paclitaxel	0	Shallow or Deep Deletion		Paclitaxel	0	Shallow or Deep Deletion		Paclitaxel	1	Shallow or Deep Deletion
Paclitaxel	1	Shallow or Deep Deletion		Palbociclib + ET	1	Shallow or Deep Deletion		Palbociclib + ET	0	Shallow or Deep Deletion		Palbociclib + ET	1	Shallow or Deep Deletion		Palbociclib + ET	1	Shallow or Deep Deletion		Paclitaxel	1	Shallow or Deep Deletion
Palbociclib + ET	0	Shallow or Deep Deletion		Palbociclib + ET	1	Shallow or Deep Deletion		Palbociclib + ET	1	Shallow or Deep Deletion		Paclitaxel	1	Shallow or Deep Deletion		Paclitaxel	1	Shallow or Deep Deletion		Palbociclib + ET	0	Shallow or Deep Deletion
Paclitaxel	1	Shallow or Deep Deletion		Paclitaxel	1	Shallow or Deep Deletion		Palbociclib + ET	1	Shallow or Deep Deletion		Paclitaxel	1	Shallow or Deep Deletion		Paclitaxel	1	Shallow or Deep Deletion		Palbociclib + ET	0	Shallow or Deep Deletion
Paclitaxel	1	Shallow or Deep Deletion		Paclitaxel	1	Shallow or Deep Deletion		Palbociclib + ET	0	Shallow or Deep Deletion		Paclitaxel	1	Shallow or Deep Deletion		Paclitaxel	1	Shallow or Deep Deletion		Palbociclib + ET	1	Shallow or Deep Deletion
Palbociclib + ET	0	Shallow or Deep Deletion		Paclitaxel	1	Shallow or Deep Deletion		Paclitaxel	1	Shallow or Deep Deletion		Palbociclib + ET	0	Shallow or Deep Deletion		Palbociclib + ET	0	Shallow or Deep Deletion		Paclitaxel	1	Shallow or Deep Deletion

## Sheet: Supp_Fig_3A_3D
Top 100 genes
Treatment arm	Gene	log2FC	p-value	p-adj
Paclitaxel	CHIT1	3.78025	5.04339e-15	1.34326e-10
Paclitaxel	S100A8	3.19109	3.95225e-14	5.26321e-10
Paclitaxel	LYZ	2.39458	7.34031e-14	6.51673e-10
Paclitaxel	CCL18	3.30223	2.61441e-13	1.74081e-09
Paclitaxel	PHOSPHO1	3.783	9.91814e-13	5.2832e-09
Paclitaxel	NR1H3	1.20718	3.13397e-12	1.39117e-08
Paclitaxel	LINC01272	2.77025	4.67405e-12	1.77841e-08
Paclitaxel	FCGR3B	2.80237	1.30808e-11	4.35494e-08
Paclitaxel	AQP9	3.11837	2.0841e-11	6.0231e-08
Paclitaxel	PLA2G7	2.38777	2.26143e-11	6.0231e-08
Paclitaxel	CRISPLD1	-2.80543	5.26533e-11	1.13713e-07
Paclitaxel	CXCR2	2.71588	5.55032e-11	1.13713e-07
Paclitaxel	SIRPB1	2.24823	5.40296e-11	1.13713e-07
Paclitaxel	FABP5	2.01617	9.42608e-11	1.79324e-07
Paclitaxel	HK3	2.0329	1.26687e-10	2.24531e-07
Paclitaxel	THRSP	3.04723	1.34884e-10	2.24531e-07
Paclitaxel	S100A9	2.60215	1.72404e-10	2.70106e-07
Paclitaxel	LRP1B	2.94123	2.18459e-10	3.23246e-07
Paclitaxel	CETP	2.80626	2.40634e-10	3.37319e-07
Paclitaxel	LILRB5	1.83615	2.82816e-10	3.76626e-07
Paclitaxel	MMP9	2.51295	4.12135e-10	5.22705e-07
Paclitaxel	DEFB132	3.4524	6.64547e-10	8.04525e-07
Paclitaxel	LILRB3	1.93072	1.05438e-09	1.22098e-06
Paclitaxel	TM4SF19	4.56664	1.29851e-09	1.44102e-06
Paclitaxel	BCL2A1	1.9633	1.40697e-09	1.49893e-06
Paclitaxel	CTSS	1.50261	1.8108e-09	1.85495e-06
Paclitaxel	PPP1R1A	2.59369	2.01902e-09	1.99165e-06
Paclitaxel	GABRE	1.99264	2.36284e-09	2.24757e-06
Paclitaxel	ABCD2	2.36404	2.69405e-09	2.32648e-06
Paclitaxel	ADAMDEC1	2.51111	2.7952e-09	2.32648e-06
Paclitaxel	CD52	1.9261	2.75126e-09	2.32648e-06
Paclitaxel	FCN1	2.23824	2.67535e-09	2.32648e-06
Paclitaxel	TLR8	1.54774	3.01766e-09	2.43552e-06
Paclitaxel	CD68	1.3708	3.14558e-09	2.4641e-06
Paclitaxel	DCSTAMP	2.6597	3.5249e-09	2.68235e-06
Paclitaxel	APOB	3.23843	3.97546e-09	2.94118e-06
Paclitaxel	CPM	1.46607	4.50967e-09	3.24623e-06
Paclitaxel	MMP12	2.88839	4.7588e-09	3.33542e-06
Paclitaxel	PLEK	1.43695	5.10073e-09	3.48341e-06
Paclitaxel	MMP8	4.54348	6.42782e-09	4.26739e-06
Paclitaxel	NCF1B	1.41159	6.56916e-09	4.26739e-06
Paclitaxel	FGR	1.35033	7.92304e-09	4.90749e-06
Paclitaxel	SAA2	2.65255	7.75099e-09	4.90749e-06
Paclitaxel	CD84	1.25546	8.60726e-09	5.17244e-06
Paclitaxel	CUX2	2.57978	8.85799e-09	5.17244e-06
Paclitaxel	MARCO	3.12673	8.93339e-09	5.17244e-06
Paclitaxel	HEMGN	3.73606	9.61992e-09	5.45142e-06
Paclitaxel	LCP1	1.18406	1.10741e-08	6.14474e-06
Paclitaxel	HOXB8	2.04928	1.27596e-08	6.79676e-06
Paclitaxel	STX11	1.66335	1.26099e-08	6.79676e-06
Paclitaxel	HSPB6	2.23107	1.34756e-08	7.03742e-06
Paclitaxel	GPAM	2.35615	2.10723e-08	1.07931e-05
Paclitaxel	S100B	2.47113	2.26279e-08	1.13711e-05
Paclitaxel	FPR2	3.24403	2.51305e-08	1.23949e-05
Paclitaxel	LAIR1	1.08472	2.88036e-08	1.39483e-05
Paclitaxel	LPL	2.50378	3.02925e-08	1.44073e-05
Paclitaxel	CALB2	2.16994	3.0835e-08	1.4408e-05
Paclitaxel	LINC01230	3.12064	3.15211e-08	1.44747e-05
Paclitaxel	APBB1IP	1.02532	4.28232e-08	1.90092e-05
Paclitaxel	MEFV	1.76219	4.26078e-08	1.90092e-05
Paclitaxel	IL1R2	2.27128	4.56572e-08	1.96135e-05
Paclitaxel	LILRB4	1.34301	4.52886e-08	1.96135e-05
Paclitaxel	MATK	1.83894	4.77641e-08	2.01928e-05
Paclitaxel	APOC1	1.57837	5.36184e-08	2.20898e-05
Paclitaxel	SLC16A7	1.8546	5.39098e-08	2.20898e-05
Paclitaxel	NCF2	1.3394	5.84828e-08	2.33802e-05
Paclitaxel	TF	2.24262	5.88148e-08	2.33802e-05
Paclitaxel	ACSL1	1.73543	6.47087e-08	2.4274e-05
Paclitaxel	GYG2	2.02293	6.44724e-08	2.4274e-05
Paclitaxel	TAP2	0.935504	6.43593e-08	2.4274e-05
Paclitaxel	TYROBP	1.31038	6.25606e-08	2.4274e-05
Paclitaxel	CLEC4E	2.42303	6.59867e-08	2.44096e-05
Paclitaxel	HLA-DMA	0.808965	7.04478e-08	2.57028e-05
Paclitaxel	EVI2B	1.11571	7.22856e-08	2.59369e-05
Paclitaxel	GZMB	1.9366	7.30369e-08	2.59369e-05
Paclitaxel	GYS2	3.46935	7.4467e-08	2.60968e-05
Paclitaxel	ALAS2	3.52953	7.73691e-08	2.67301e-05
Paclitaxel	NDST4	-6.9374	7.82814e-08	2.67301e-05
Paclitaxel	KLB	2.56988	8.97119e-08	3.02454e-05
Paclitaxel	AKR1C1	1.96425	9.61966e-08	3.17327e-05
Paclitaxel	SUCNR1	1.75832	9.65063e-08	3.17327e-05
Paclitaxel	APOE	1.15191	1.0825e-07	3.47366e-05
Paclitaxel	GYPC	1.25107	1.08082e-07	3.47366e-05
Paclitaxel	KIAA0408	2.06261	1.13677e-07	3.60437e-05
Paclitaxel	NFAM1	1.06311	1.18764e-07	3.72137e-05
Paclitaxel	NRXN1	2.58333	1.21745e-07	3.77041e-05
Paclitaxel	SLFN5	0.841487	1.23251e-07	3.77318e-05
Paclitaxel	PPARG	1.76665	1.28628e-07	3.89303e-05
Paclitaxel	CRHBP	2.19436	1.31481e-07	3.90438e-05
Paclitaxel	NCF4	0.929611	1.31934e-07	3.90438e-05
Paclitaxel	MPEG1	1.04544	1.34736e-07	3.94347e-05
Paclitaxel	CEACAM3	3.40063	1.44309e-07	4.15709e-05
Paclitaxel	NPL	1.11429	1.45156e-07	4.15709e-05
Paclitaxel	LGMN	0.851913	1.53575e-07	4.3514e-05
Paclitaxel	EMILIN2	1.23507	1.60285e-07	4.40104e-05
Paclitaxel	PI15	-2.69508	1.57336e-07	4.40104e-05
Paclitaxel	RGCC	1.33783	1.63011e-07	4.40104e-05
Paclitaxel	RP11-325F22.2	1.91445	1.62557e-07	4.40104e-05
Paclitaxel	SLC2A4	2.32642	1.63589e-07	4.40104e-05
Paclitaxel	ACADL	2.60985	1.78486e-07	4.7538e-05
Palbociclib + Endocrine	PRAME	5.52147	7.18059e-12	1.75084e-07
Palbociclib + Endocrine	CXCL13	2.80536	2.30627e-08	0.000281169
Palbociclib + Endocrine	PKIA	1.82317	1.20342e-07	0.000978103
Palbociclib + Endocrine	MYO15A	1.59888	5.91325e-07	0.00360457
Palbociclib + Endocrine	CPA6	-2.35124	7.77834e-07	0.00379319
Palbociclib + Endocrine	CYP2A6	-3.10681	1.38182e-06	0.00561547
Palbociclib + Endocrine	CRISPLD1	-1.48369	5.48766e-06	0.0121366
Palbociclib + Endocrine	CST4	-3.33739	6.47071e-06	0.0121366
Palbociclib + Endocrine	GPR26	-3.38667	4.54e-06	0.0121366
Palbociclib + Endocrine	HIST1H3E	1.53797	3.68819e-06	0.0121366
Palbociclib + Endocrine	SLC4A1	2.75634	6.08601e-06	0.0121366
Palbociclib + Endocrine	SYCE1	-2.31344	4.20567e-06	0.0121366
Palbociclib + Endocrine	TCAM1P	2.97513	6.31552e-06	0.0121366
Palbociclib + Endocrine	MKX	1.78811	8.10747e-06	0.0141203
Palbociclib + Endocrine	ALAS2	3.19123	1.08177e-05	0.0164855
Palbociclib + Endocrine	KCNIP4-IT1	2.27261	1.03889e-05	0.0164855
Palbociclib + Endocrine	TNFSF11	1.5989	2.42471e-05	0.0347775
Palbociclib + Endocrine	FCGR3B	1.64189	3.58968e-05	0.0486262
Palbociclib + Endocrine	COX6B2	2.17259	4.48971e-05	0.0576172
Palbociclib + Endocrine	BAGE2	2.04987	4.97132e-05	0.0604449
Palbociclib + Endocrine	SLC4A4	-1.60319	5.20585e-05	0.0604449
Palbociclib + Endocrine	DLX1	2.24589	5.988e-05	0.0634806
Palbociclib + Endocrine	RP11-479O9.4	1.71521	5.97412e-05	0.0634806
Palbociclib + Endocrine	NELL1	4.00459	6.43519e-05	0.0653788
Palbociclib + Endocrine	ELFN1-AS1	2.73437	7.14046e-05	0.0669638
Palbociclib + Endocrine	PROKR1	2.39457	7.1215e-05	0.0669638
Palbociclib + Endocrine	SLC7A1	0.447083	7.57887e-05	0.0684428
Palbociclib + Endocrine	MUC2	-2.239	8.01856e-05	0.0695157
Palbociclib + Endocrine	VGF	1.83574	8.26788e-05	0.0695157
Palbociclib + Endocrine	PRMT3	0.433802	8.96568e-05	0.0728701
Palbociclib + Endocrine	FOXD3	-2.19585	9.39078e-05	0.073863
Palbociclib + Endocrine	KC6	2.13788	9.88936e-05	0.0753538
Palbociclib + Endocrine	COCH	1.58833	0.000109104	0.0806149
Palbociclib + Endocrine	RP3-412A9.17	2.09503	0.000113287	0.0812438
Palbociclib + Endocrine	EN2	2.18205	0.000128677	0.0891331
Palbociclib + Endocrine	MYBPC1	2.67476	0.0001316	0.0891331
Palbociclib + Endocrine	KLK10	-2.14155	0.000135487	0.0892856
Palbociclib + Endocrine	KIF1A	2.32232	0.000139272	0.0893652
Palbociclib + Endocrine	FOS	-1.38519	0.00014485	0.0905608
Palbociclib + Endocrine	HEMGN	2.39319	0.000173597	0.10582
Palbociclib + Endocrine	AATK	-1.18781	0.000187882	0.111735
Palbociclib + Endocrine	SNX19P3	-3.19203	0.000205869	0.119517
Palbociclib + Endocrine	IFIT1P1	1.05448	0.000212872	0.120708
Palbociclib + Endocrine	CTD-2105E13.6	2.53832	0.000231653	0.128372
Palbociclib + Endocrine	FAM3B	1.67899	0.000256646	0.133518
Palbociclib + Endocrine	FKBP5	0.703197	0.000257366	0.133518
Palbociclib + Endocrine	HOXB-AS1	-0.74429	0.00025732	0.133518
Palbociclib + Endocrine	BRCA2	0.56888	0.000266245	0.135247
Palbociclib + Endocrine	RBM20	-1.34072	0.000288811	0.143716
Palbociclib + Endocrine	RP11-151A6.6	-0.806455	0.000307875	0.147194
Palbociclib + Endocrine	RP11-32B5.8	-1.70377	0.000304382	0.147194
Palbociclib + Endocrine	SLC17A9	1.02666	0.000342361	0.160534
Palbociclib + Endocrine	RFC3	0.465967	0.000390257	0.179042
Palbociclib + Endocrine	SYNPO2L	-1.97347	0.000396517	0.179042
Palbociclib + Endocrine	C9orf24	-1.18347	0.000439869	0.181785
Palbociclib + Endocrine	CTD-2619J13.13	1.43134	0.000430847	0.181785
Palbociclib + Endocrine	TPSAB1	-1.09186	0.000426291	0.181785
Palbociclib + Endocrine	ZNF556	1.26479	0.000433179	0.181785
Palbociclib + Endocrine	ZNF689	0.794484	0.000420194	0.181785
Palbociclib + Endocrine	AQP11	-1.03175	0.000469602	0.183633
Palbociclib + Endocrine	AVL9	0.251924	0.000462247	0.183633
Palbociclib + Endocrine	B3GAT1	1.36186	0.000474464	0.183633
Palbociclib + Endocrine	RP11-532M24.1	1.38165	0.000473803	0.183633
Palbociclib + Endocrine	VIL1	-1.49721	0.000488369	0.186061
Palbociclib + Endocrine	RP11-61I13.3	-0.995592	0.000506829	0.190123
Palbociclib + Endocrine	CLEC18C	1.25563	0.000548997	0.202821
Palbociclib + Endocrine	POTED	-2.92867	0.000557396	0.202851
Palbociclib + Endocrine	TBC1D31	0.402074	0.000596506	0.213891
Palbociclib + Endocrine	DBF4	0.35145	0.000611031	0.215924
Palbociclib + Endocrine	RP11-734I18.1	-3.24556	0.00062169	0.216552
Palbociclib + Endocrine	CP	-1.57011	0.000668471	0.22638
Palbociclib + Endocrine	EREG	2.16769	0.000660302	0.22638
Palbociclib + Endocrine	ECM1	-1.01853	0.000735935	0.242491
Palbociclib + Endocrine	IMPA2	0.443237	0.000726083	0.242491
Palbociclib + Endocrine	PCNT	0.442271	0.000749293	0.2436
Palbociclib + Endocrine	PHOSPHO1	1.19835	0.000815502	0.260455
Palbociclib + Endocrine	PI15	-1.69939	0.0008225	0.260455
Palbociclib + Endocrine	CES3	1.18171	0.000941107	0.273179
Palbociclib + Endocrine	DSCC1	0.565936	0.00088911	0.273179
Palbociclib + Endocrine	EXOC4	0.232686	0.000889853	0.273179
Palbociclib + Endocrine	FOXD3-AS1	-1.76719	0.000926986	0.273179
Palbociclib + Endocrine	GPR37L1	1.19046	0.00090849	0.273179
Palbociclib + Endocrine	IFITM10	-0.697695	0.00091074	0.273179
Palbociclib + Endocrine	LINC01424	0.796438	0.000938114	0.273179
Palbociclib + Endocrine	UPK1A	-2.39859	0.000979919	0.281098
Palbociclib + Endocrine	PCSK1N	1.55455	0.00101965	0.289094
Palbociclib + Endocrine	CHCHD7	0.482198	0.00106701	0.292324
Palbociclib + Endocrine	CST6	1.40396	0.00105867	0.292324
Palbociclib + Endocrine	SSFA2	-0.620995	0.0010621	0.292324
Palbociclib + Endocrine	PHLDA1	0.674727	0.00109146	0.2957
Palbociclib + Endocrine	C17orf96	0.709804	0.0011706	0.307958
Palbociclib + Endocrine	FABP7	-2.38498	0.00118722	0.307958
Palbociclib + Endocrine	RAI2	-0.771631	0.00117753	0.307958
Palbociclib + Endocrine	SCGB1D2	-2.18703	0.00115061	0.307958
Palbociclib + Endocrine	BNIP1	0.274768	0.00120081	0.308203
Palbociclib + Endocrine	ABCC13	2.18503	0.0012194	0.309714
Palbociclib + Endocrine	RP11-730G20.1	-2.78793	0.00123797	0.31119
Palbociclib + Endocrine	EGR1	-0.864111	0.00135618	0.325045
Palbociclib + Endocrine	LA16c-349E10.1	1.24503	0.00135974	0.325045
Palbociclib + Endocrine	PLEKHD1	1.02862	0.00134408	0.325045

## Sheet: Supp_Fig_3B_3E
Treatment arm	term	NES	p-value	p-adj
Paclitaxel	ESTROGEN RESPONSE EARLY	-1.79782	9.77172e-08	3.25724e-07
Paclitaxel	ESTROGEN RESPONSE LATE	-1.16536	0.024259	0.0404316
Paclitaxel	P53 PATHWAY	1.39644	0.00499497	0.00960572
Paclitaxel	UV RESPONSE DN	1.40887	0.00912058	0.0157251
Paclitaxel	UV RESPONSE UP	1.45553	0.00771731	0.0142913
Paclitaxel	ANDROGEN RESPONSE	1.47688	0.00813606	0.0145287
Paclitaxel	BILE ACID METABOLISM	1.49865	0.00346105	0.00692209
Paclitaxel	MYOGENESIS	1.51724	0.000570684	0.00124062
Paclitaxel	APICAL JUNCTION	1.57296	8.48889e-05	0.000192929
Paclitaxel	PI3K AKT MTOR SIGNALING	1.61004	0.000643797	0.00134124
Paclitaxel	HEME METABOLISM	1.63245	2.10567e-05	5.01349e-05
Paclitaxel	HYPOXIA	1.662	3.53338e-06	9.81493e-06
Paclitaxel	OXIDATIVE PHOSPHORYLATION	1.75921	8.96881e-08	3.20315e-07
Paclitaxel	MTORC1 SIGNALING	1.76527	1.31249e-08	5.46871e-08
Paclitaxel	COAGULATION	1.77443	2.09801e-06	6.17063e-06
Paclitaxel	XENOBIOTIC METABOLISM	1.77644	2.24877e-08	8.64911e-08
Paclitaxel	APOPTOSIS	1.77801	1.91509e-07	5.98466e-07
Paclitaxel	CHOLESTEROL HOMEOSTASIS	1.82011	1.22805e-05	3.07012e-05
Paclitaxel	REACTIVE OXYGEN SPECIES PATHWAY	1.88459	9.82017e-06	2.58425e-05
Paclitaxel	FATTY ACID METABOLISM	1.90382	7.67133e-10	3.48697e-09
Paclitaxel	IL2 STAT5 SIGNALING	1.92809	1.96654e-12	9.83272e-12
Paclitaxel	ADIPOGENESIS	2.0499	2.86085e-17	2.04347e-16
Paclitaxel	TNFA SIGNALING VIA NFKB	2.08674	2.98798e-19	2.98798e-18
Paclitaxel	KRAS SIGNALING UP	2.08683	2.09078e-18	1.74232e-17
Paclitaxel	INFLAMMATORY RESPONSE	2.1336	2.13464e-21	2.6683e-20
Paclitaxel	IL6 JAK STAT3 SIGNALING	2.14418	1.76612e-12	9.81175e-12
Paclitaxel	INTERFERON ALPHA RESPONSE	2.17078	3.89264e-14	2.4329e-13
Paclitaxel	COMPLEMENT	2.21197	4.36172e-25	7.26953e-24
Paclitaxel	INTERFERON GAMMA RESPONSE	2.30581	1.60208e-32	4.00521e-31
Paclitaxel	ALLOGRAFT REJECTION	2.40714	7.64693e-39	3.82347e-37
Palbociclib + Endocrine	COAGULATION	-1.5648	0.0010293	0.00514649
Palbociclib + Endocrine	APICAL JUNCTION	-1.48273	0.00116889	0.00531312
Palbociclib + Endocrine	ESTROGEN RESPONSE LATE	-1.28932	0.013149	0.0365251
Palbociclib + Endocrine	GLYCOLYSIS	1.38017	0.0121064	0.0356072
Palbociclib + Endocrine	MITOTIC SPINDLE	1.43102	0.00847824	0.0282608
Palbociclib + Endocrine	DNA REPAIR	1.5004	0.00429283	0.0165109
Palbociclib + Endocrine	CHOLESTEROL HOMEOSTASIS	1.53784	0.009553	0.0298531
Palbociclib + Endocrine	ANDROGEN RESPONSE	1.54126	0.00803695	0.0282608
Palbociclib + Endocrine	SPERMATOGENESIS	1.59781	0.00245246	0.0102186
Palbociclib + Endocrine	ALLOGRAFT REJECTION	1.75324	1.16051e-05	7.25322e-05
Palbociclib + Endocrine	OXIDATIVE PHOSPHORYLATION	1.84269	1.02475e-06	8.53959e-06
Palbociclib + Endocrine	PROTEIN SECRETION	1.88671	1.68305e-05	9.35028e-05
Palbociclib + Endocrine	UNFOLDED PROTEIN RESPONSE	1.91684	7.14976e-06	5.10697e-05
Palbociclib + Endocrine	MTORC1 SIGNALING	1.97882	2.10925e-08	2.63656e-07
Palbociclib + Endocrine	MYC TARGETS V2	2.27772	4.65209e-08	4.65209e-07
Palbociclib + Endocrine	MYC TARGETS V1	2.29925	3.8676e-15	6.446e-14
Palbociclib + Endocrine	G2M CHECKPOINT	2.34877	2.26272e-15	5.65679e-14
Palbociclib + Endocrine	E2F TARGETS	2.5633	9.13364e-23	4.56682e-21

## Sheet: Supp_Fig_3C_3F
Treatment arm	term	size	p-value	p-adj
Paclitaxel	Immunoregulatory interactions between a Lymphoid and a non-Lymphoid cell	118	1e-10	3.256e-08
Paclitaxel	Chemokine receptors bind chemokines	52	1e-10	3.256e-08
Paclitaxel	Neutrophil degranulation	446	1e-10	3.256e-08
Paclitaxel	Class A/1 (Rhodopsin-like receptors)	250	1e-10	3.256e-08
Paclitaxel	GPCR ligand binding	351	1e-10	3.256e-08
Paclitaxel	Signaling by Interleukins	417	2.06752e-10	5.60986e-08
Paclitaxel	G alpha (i) signalling events	261	1.04183e-08	2.423e-06
Paclitaxel	Adipogenesis	106	1.41459e-07	2.87869e-05
Paclitaxel	Interleukin-10 signaling	41	1.95769e-07	3.18712e-05
Paclitaxel	Peptide ligand-binding receptors	145	1.88376e-07	3.18712e-05
Paclitaxel	Transcriptional regulation of white adipocyte differentiation	82	3.31216e-07	4.902e-05
Paclitaxel	Epigenetic regulation of gene expression by MLL3 and MLL4 complexes	127	6.92805e-07	8.05633e-05
Paclitaxel	MLL4 and MLL3 complexes regulate expression of PPARG target genes in adipogenesis and hepatic steatosis	127	6.92805e-07	8.05633e-05
Paclitaxel	Epigenetic regulation of adipogenesis genes by MLL3 and MLL4 complexes	127	6.92805e-07	8.05633e-05
Paclitaxel	Triglyceride catabolism	17	8.47848e-07	8.11939e-05
Paclitaxel	Antigen processing-Cross presentation	95	7.69482e-07	8.11939e-05
Paclitaxel	Toll-like Receptor Cascades	167	8.41065e-07	8.11939e-05
Paclitaxel	Epigenetic regulation by WDR5-containing histone modifying complexes	158	1.17031e-06	0.000105848
Paclitaxel	Plasma lipoprotein assembly, remodeling, and clearance	66	1.5802e-06	0.000135398
Paclitaxel	Binding and Uptake of Ligands by Scavenger Receptors	43	2.07137e-06	0.00016861
Paclitaxel	NR1H2 and NR1H3-mediated signaling	42	3.20127e-06	0.000248175
Paclitaxel	Interferon alpha/beta signaling	62	3.73895e-06	0.000276682
Paclitaxel	Triglyceride metabolism	28	7.17763e-06	0.000508051
Paclitaxel	Generation of second messenger molecules	31	8.59621e-06	0.00058311
Paclitaxel	Interferon gamma signaling	90	1.35991e-05	0.000876073
Paclitaxel	Platelet activation, signaling and aggregation	246	1.39913e-05	0.000876073
Paclitaxel	Plasma lipoprotein remodeling	27	1.52521e-05	0.000919644
Paclitaxel	Interferon Signaling	264	2.00065e-05	0.00116323
Paclitaxel	Interleukin-4 and Interleukin-13 signaling	101	3.30314e-05	0.00185431
Paclitaxel	Toll Like Receptor 4 (TLR4) Cascade	142	7.21624e-05	0.00391601
Paclitaxel	DAP12 interactions	38	7.84538e-05	0.00412009
Paclitaxel	Assembly of active LPL and LIPC lipase complexes	15	8.39471e-05	0.00418693
Paclitaxel	ER-Phagosome pathway	80	8.48701e-05	0.00418693
Paclitaxel	MyD88:MAL(TIRAP) cascade initiated on plasma membrane	109	0.000116189	0.00540443
Paclitaxel	Toll Like Receptor TLR6:TLR2 Cascade	109	0.000116189	0.00540443
Paclitaxel	G alpha (s) signalling events	117	0.000129722	0.00586632
Paclitaxel	Diseases of Immune System	31	0.00021461	0.00919435
Paclitaxel	Diseases associated with the TLR signaling cascade	31	0.00021461	0.00919435
Paclitaxel	TCR signaling	98	0.000224812	0.00938447
Paclitaxel	Phosphorylation of CD3 and TCR zeta chains	19	0.000232211	0.009451
Paclitaxel	Translocation of ZAP-70 to Immunological synapse	16	0.000276304	0.0107949
Paclitaxel	RHO GTPases Activate NADPH Oxidases	22	0.000285124	0.0107949
Paclitaxel	Interleukin-2 family signaling	38	0.000284418	0.0107949
Paclitaxel	NR1H3 & NR1H2 regulate gene expression linked to cholesterol transport and efflux	34	0.000358801	0.0126984
Paclitaxel	Complement cascade	46	0.000353909	0.0126984
Paclitaxel	TNFR2 non-canonical NF-kB pathway	85	0.000355535	0.0126984
Paclitaxel	Antigen Presentation: Folding, assembly and peptide loading of class I MHC	29	0.000471975	0.0163484
Paclitaxel	Cell surface interactions at the vascular wall	120	0.000492657	0.0167093
Paclitaxel	Regulation of TLR by endogenous ligand	20	0.000509744	0.0169056
Paclitaxel	Antimicrobial peptides	37	0.000519215	0.0169056
Paclitaxel	TNF receptor superfamily (TNFSF) members mediating non-canonical NF-kB pathway	17	0.000560546	0.0175494
Paclitaxel	Interleukin-3, Interleukin-5 and GM-CSF signaling	43	0.000551586	0.0175494
Paclitaxel	IRAK4 deficiency (TLR2/4)	17	0.000572409	0.0175827
Paclitaxel	Scavenging by Class A Receptors	18	0.000586226	0.0176736
Paclitaxel	Regulation of Insulin-like Growth Factor (IGF) transport and uptake by Insulin-like Growth Factor Binding Proteins (IGFBPs)	110	0.000639301	0.0189233
Paclitaxel	Initial triggering of complement	20	0.000684971	0.0199131
Paclitaxel	Ethanol oxidation	10	0.000707735	0.0202139
Paclitaxel	MyD88 deficiency (TLR2/4)	16	0.000734162	0.0206072
Paclitaxel	TNFs bind their physiological receptors	28	0.000757361	0.0208535
Paclitaxel	Toll Like Receptor TLR1:TLR2 Cascade	111	0.000781366	0.0208535
Paclitaxel	Toll Like Receptor 2 (TLR2) Cascade	111	0.000781366	0.0208535
Paclitaxel	DAP12 signaling	29	0.000869089	0.0224584
Paclitaxel	Signaling by Nuclear Receptors	283	0.000857209	0.0224584
Paclitaxel	Signaling by Retinoic Acid	40	0.000932064	0.0229909
Paclitaxel	Leishmania infection	157	0.000923296	0.0229909
Paclitaxel	Parasitic Infection Pathways	157	0.000923296	0.0229909
Paclitaxel	Response to elevated platelet cytosolic Ca2+	125	0.000953435	0.023167
Paclitaxel	FCGR activation	12	0.0010505	0.0251503
Paclitaxel	Constitutive Signaling by Aberrant PI3K in Cancer	80	0.00126708	0.0298957
Paclitaxel	The role of Nef in HIV-1 replication and disease pathogenesis	28	0.00140775	0.0327403
Paclitaxel	Antigen activates B Cell Receptor (BCR) leading to generation of second messengers	32	0.0014655	0.0334767
Paclitaxel	Platelet degranulation	120	0.00148054	0.0334767
Paclitaxel	PI3K/AKT Signaling in Cancer	106	0.00152278	0.0339601
Paclitaxel	RA biosynthesis pathway	22	0.00159372	0.0348625
Paclitaxel	Bacterial Infection Pathways	102	0.00160608	0.0348625
Paclitaxel	Anti-inflammatory response favouring Leishmania parasite infection	74	0.00187037	0.0390379
Paclitaxel	Leishmania parasite growth and survival	74	0.00187037	0.0390379
Paclitaxel	Negative regulation of the PI3K/AKT network	114	0.00186922	0.0390379
Paclitaxel	Plasma lipoprotein assembly	14	0.00221366	0.0456183
Paclitaxel	PI5P, PP2A and IER3 Regulate PI3K/AKT Signaling	107	0.00228116	0.0464217
Paclitaxel	Post-translational protein phosphorylation	95	0.00232693	0.0467685
Paclitaxel	Modulation of host responses by IFN-stimulated genes	19	0.0025024	0.0496818
Palbociclib + Endocrine	DNA Replication	178	1e-10	4.0625e-08
Palbociclib + Endocrine	Cell Cycle Checkpoints	289	1e-10	4.0625e-08
Palbociclib + Endocrine	DNA Replication Pre-Initiation	143	1e-10	4.0625e-08
Palbociclib + Endocrine	M Phase	394	1e-10	4.0625e-08
Palbociclib + Endocrine	Assembly of the pre-replicative complex	126	1.57983e-09	5.13445e-07
Palbociclib + Endocrine	G2/M Checkpoints	154	2.03116e-09	5.50106e-07
Palbociclib + Endocrine	HDACs deacetylate histones	88	4.73101e-09	1.09827e-06
Palbociclib + Endocrine	Condensation of Prophase Chromosomes	66	1.0265e-08	2.08509e-06
Palbociclib + Endocrine	HCMV Late Events	109	2.02425e-08	3.65489e-06
Palbociclib + Endocrine	Meiotic recombination	78	3.29291e-08	5.35097e-06
Palbociclib + Endocrine	Defective pyroptosis	66	4.69955e-08	6.94252e-06
Palbociclib + Endocrine	SIRT1 negatively regulates rRNA expression	61	1.15825e-07	1.56846e-05
Palbociclib + Endocrine	Homology Directed Repair	138	1.26617e-07	1.58271e-05
Palbociclib + Endocrine	RNA Polymerase I Promoter Escape	84	1.9353e-07	2.24633e-05
Palbociclib + Endocrine	Regulation of endogenous retroelements by the Human Silencing Hub (HUSH) complex	64	2.28256e-07	2.35911e-05
Palbociclib + Endocrine	PRC2 methylates histones and DNA	69	2.41183e-07	2.35911e-05
Palbociclib + Endocrine	Chromatin modifications during the maternal to zygotic transition (MZT)	62	2.62155e-07	2.35911e-05
Palbociclib + Endocrine	G2/M DNA damage checkpoint	94	2.75835e-07	2.35911e-05
Palbociclib + Endocrine	NoRC negatively regulates rRNA expression	99	2.63201e-07	2.35911e-05
Palbociclib + Endocrine	Assembly of the ORC complex at the origin of replication	62	3.37654e-07	2.64967e-05
Palbociclib + Endocrine	Diseases of programmed cell death	93	3.42419e-07	2.64967e-05
Palbociclib + Endocrine	RNA Polymerase I Promoter Opening	56	4.17438e-07	2.94929e-05
Palbociclib + Endocrine	ERCC6 (CSB) and EHMT2 (G9a) positively regulate rRNA expression	69	4.08959e-07	2.94929e-05
Palbociclib + Endocrine	Activated PKN1 stimulates transcription of AR (androgen receptor) regulated genes KLK2 and KLK3	59	4.41719e-07	2.9908e-05
Palbociclib + Endocrine	B-WICH complex positively regulates rRNA expression	84	5.19827e-07	3.37888e-05
Palbociclib + Endocrine	Chromatin modifying enzymes	257	6.01392e-07	3.7587e-05
Palbociclib + Endocrine	HDR through Homologous Recombination (HRR) or Single Strand Annealing (SSA)	132	7.35414e-07	4.42611e-05
Palbociclib + Endocrine	Processing of DNA double-strand break ends	95	7.64465e-07	4.43663e-05
Palbociclib + Endocrine	Mitotic Prophase	133	8.48953e-07	4.75706e-05
Palbociclib + Endocrine	DNA methylation	57	8.80809e-07	4.77105e-05
Palbociclib + Endocrine	Chromatin organization	272	9.2258e-07	4.8361e-05
Palbociclib + Endocrine	Negative epigenetic regulation of rRNA expression	102	1.02574e-06	4.90245e-05
Palbociclib + Endocrine	Positive epigenetic regulation of rRNA expression	99	9.95184e-07	4.90245e-05
Palbociclib + Endocrine	Regulation of endogenous retroelements by Piwi-interacting RNAs (piRNAs)	89	1.00522e-06	4.90245e-05
Palbociclib + Endocrine	S Phase	150	1.08932e-06	5.05756e-05
Palbociclib + Endocrine	Epigenetic regulation of gene expression by MLL3 and MLL4 complexes	127	1.33808e-06	5.72206e-05
Palbociclib + Endocrine	MLL4 and MLL3 complexes regulate expression of PPARG target genes in adipogenesis and hepatic steatosis	127	1.33808e-06	5.72206e-05
Palbociclib + Endocrine	Epigenetic regulation of adipogenesis genes by MLL3 and MLL4 complexes	127	1.33808e-06	5.72206e-05
Palbociclib + Endocrine	Synthesis of DNA	108	1.38884e-06	5.78682e-05
Palbociclib + Endocrine	RNA Polymerase I Promoter Clearance	103	1.45409e-06	5.90723e-05
Palbociclib + Endocrine	Transcriptional regulation by small RNAs	70	1.58426e-06	6.05929e-05
Palbociclib + Endocrine	RNA Polymerase I Transcription	104	1.60338e-06	6.05929e-05
Palbociclib + Endocrine	HATs acetylate histones	135	1.53619e-06	6.05929e-05
Palbociclib + Endocrine	Chromosome Maintenance	135	1.90139e-06	7.02216e-05
Palbociclib + Endocrine	RMTs methylate histone arginines	71	2.56099e-06	9.14868e-05
Palbociclib + Endocrine	Regulation of endogenous retroelements by KRAB-ZFP proteins	101	2.58978e-06	9.14868e-05
Palbociclib + Endocrine	Epigenetic regulation by WDR5-containing histone modifying complexes	158	2.73867e-06	9.46882e-05
Palbociclib + Endocrine	RHO GTPase Effectors	313	3.06401e-06	0.000103729
Palbociclib + Endocrine	Maternal to zygotic transition (MZT)	97	3.23939e-06	0.000107429
Palbociclib + Endocrine	DNA Repair	329	3.57016e-06	0.00011603
Palbociclib + Endocrine	Mitotic Anaphase	220	3.6993e-06	0.00011787
Palbociclib + Endocrine	Telomere Maintenance	107	3.95373e-06	0.000121223
Palbociclib + Endocrine	HCMV Infection	153	3.95373e-06	0.000121223
Palbociclib + Endocrine	Gene Silencing by RNA	98	4.04436e-06	0.000121426
Palbociclib + Endocrine	APC/C-mediated degradation of cell cycle proteins	75	4.18454e-06	0.000121426
Palbociclib + Endocrine	Regulation of mitotic cell cycle	75	4.18454e-06	0.000121426
Palbociclib + Endocrine	Diseases associated with O-glycosylation of proteins	66	4.36573e-06	0.000124462
Palbociclib + Endocrine	RUNX1 regulates transcription of genes involved in differentiation of HSCs	107	4.9334e-06	0.000135877
Palbociclib + Endocrine	HCMV Early Events	129	4.85356e-06	0.000135877
Palbociclib + Endocrine	Mitotic G1 phase and G1/S transition	139	6.53933e-06	0.000177107
Palbociclib + Endocrine	G1/S Transition	121	7.19386e-06	0.00019164
Palbociclib + Endocrine	DNA Double-Strand Break Repair	168	7.74393e-06	0.000202966
Palbociclib + Endocrine	Transcriptional regulation of granulopoiesis	82	8.11332e-06	0.000209272
Palbociclib + Endocrine	Regulation of endogenous retroelements	134	9.09013e-06	0.000230804
Palbociclib + Endocrine	Formation of the beta-catenin:TCF transactivating complex	85	9.685e-06	0.000238456
Palbociclib + Endocrine	Mitotic Metaphase and Anaphase	221	9.68473e-06	0.000238456
Palbociclib + Endocrine	Mitotic Spindle Checkpoint	112	1.02956e-05	0.000249707
Palbociclib + Endocrine	Senescence-Associated Secretory Phenotype (SASP)	104	1.16257e-05	0.000277821
Palbociclib + Endocrine	Reproduction	134	1.38818e-05	0.000326925
Palbociclib + Endocrine	Regulation of CDH1 Expression and Function	194	1.764e-05	0.000403733
Palbociclib + Endocrine	Regulation of Expression and Function of Type I Classical Cadherins	194	1.764e-05	0.000403733
Palbociclib + Endocrine	Negative Regulation of CDH1 Gene Transcription	87	2.13861e-05	0.00047606
Palbociclib + Endocrine	Epigenetic regulation of gene expression	310	2.12521e-05	0.00047606
Palbociclib + Endocrine	O-linked glycosylation	116	2.18082e-05	0.000478895
Palbociclib + Endocrine	Meiosis	107	2.33211e-05	0.00050529
Palbociclib + Endocrine	Oxidative Stress Induced Senescence	117	2.44215e-05	0.00052217
Palbociclib + Endocrine	HDMs demethylate histones	46	2.97204e-05	0.000627216
Palbociclib + Endocrine	RUNX1 regulates genes involved in megakaryocyte differentiation and platelet function	86	3.43912e-05	0.000714306
Palbociclib + Endocrine	Transcriptional regulation by RUNX1	207	3.47262e-05	0.000714306
Palbociclib + Endocrine	RHO GTPases activate PKNs	86	3.60419e-05	0.000732102
Palbociclib + Endocrine	Amplification of signal from the kinetochores	95	4.09273e-05	0.00081106
Palbociclib + Endocrine	Amplification of signal from unattached kinetochores via a MAD2 inhibitory signal	95	4.09273e-05	0.00081106
Palbociclib + Endocrine	Host Interactions of HIV factors	114	4.2156e-05	0.000825343
Palbociclib + Endocrine	Amyloid fiber formation	89	4.48038e-05	0.00086674
Palbociclib + Endocrine	Cellular Senescence	180	4.85017e-05	0.000927238
Palbociclib + Endocrine	Deposition of new CENPA-containing nucleosomes at the centromere	69	5.64061e-05	0.00102989
Palbociclib + Endocrine	Nucleosome assembly	69	5.64061e-05	0.00102989
Palbociclib + Endocrine	PKMTs methylate histone lysines	67	5.64017e-05	0.00102989
Palbociclib + Endocrine	Signaling by Nuclear Receptors	278	5.54992e-05	0.00102989
Palbociclib + Endocrine	Base Excision Repair	85	5.80265e-05	0.00104512
Palbociclib + Endocrine	Separation of Sister Chromatids	177	5.85266e-05	0.00104512
Palbociclib + Endocrine	Pre-NOTCH Transcription and Translation	87	7.19001e-05	0.00126997
Palbociclib + Endocrine	APC/C:Cdc20 mediated degradation of mitotic proteins	63	8.66464e-05	0.00151398
Palbociclib + Endocrine	Activation of APC/C and APC/C:Cdc20 mediated degradation of mitotic proteins	64	9.4732e-05	0.00163765
Palbociclib + Endocrine	Regulation of CDH1 Gene Transcription	96	0.000105761	0.00180907
Palbociclib + Endocrine	DNA Damage/Telomere Stress Induced Senescence	67	0.000107874	0.00182599
Palbociclib + Endocrine	Recognition and association of DNA glycosylase with site containing an affected pyrimidine	55	0.000112701	0.0018314
Palbociclib + Endocrine	Cleavage of the damaged pyrimidine	55	0.000112701	0.0018314
Palbociclib + Endocrine	Depyrimidination	55	0.000112701	0.0018314
Palbociclib + Endocrine	Switching of origins to a post-replicative state	79	0.000111148	0.0018314
Palbociclib + Endocrine	HIV Infection	211	0.000123764	0.00199126
Palbociclib + Endocrine	Diseases of glycosylation	141	0.000132653	0.00211335
Palbociclib + Endocrine	Packaging Of Telomere Ends	46	0.000135201	0.00213294
Palbociclib + Endocrine	Nonhomologous End-Joining (NHEJ)	66	0.000136508	0.00213294
Palbociclib + Endocrine	Regulation of Homotypic Cell-Cell Adhesion	210	0.000141442	0.00218898
Palbociclib + Endocrine	Replacement of protamines by nucleosomes in the male pronucleus	38	0.000163033	0.00249932
Palbociclib + Endocrine	Resolution of Sister Chromatid Cohesion	126	0.00017085	0.00259468
Palbociclib + Endocrine	Keratinization	57	0.00018858	0.00279327
Palbociclib + Endocrine	Recognition and association of DNA glycosylase with site containing an affected purine	50	0.000190802	0.00279327
Palbociclib + Endocrine	Cleavage of the damaged purine	50	0.000190802	0.00279327
Palbociclib + Endocrine	Depurination	50	0.000190802	0.00279327
Palbociclib + Endocrine	Regulation of TP53 Activity through Phosphorylation	91	0.000199468	0.00289406
Palbociclib + Endocrine	Pre-NOTCH Expression and Processing	103	0.000223833	0.00321884
Palbociclib + Endocrine	Formation of the cornified envelope	52	0.000251404	0.00358361
Palbociclib + Endocrine	APC:Cdc20 mediated degradation of cell cycle proteins prior to satisfation of the cell cycle checkpoint	61	0.000268465	0.00379353
Palbociclib + Endocrine	Mitotic Prometaphase	203	0.000273011	0.0038245
Palbociclib + Endocrine	Estrogen-dependent gene expression	143	0.000292615	0.00406409
Palbociclib + Endocrine	Inhibition of DNA recombination at telomere	62	0.000304561	0.00419416
Palbociclib + Endocrine	Regulation of APC/C activators between G1/S and early anaphase	68	0.000332956	0.00454667
Palbociclib + Endocrine	Base-Excision Repair, AP Site Formation	57	0.000390914	0.00529363
Palbociclib + Endocrine	Activation of ATR in response to replication stress	37	0.00044904	0.00601535
Palbociclib + Endocrine	Immunoregulatory interactions between a Lymphoid and a non-Lymphoid cell	116	0.000451614	0.00601535
Palbociclib + Endocrine	O-linked glycosylation of mucins	55	0.000469317	0.00620032
Palbociclib + Endocrine	Cdc20:Phospho-APC/C mediated degradation of Cyclin A	60	0.000530514	0.0069523
Palbociclib + Endocrine	APC/C:Cdh1 mediated degradation of Cdc20 and other APC/C:Cdh1 targeted proteins in late mitosis/early G1	61	0.000548651	0.00707585
Palbociclib + Endocrine	RHO GTPases Activate Formins	139	0.000547944	0.00707585
Palbociclib + Endocrine	Activation of anterior HOX genes in hindbrain development during early embryogenesis	115	0.000587537	0.00745896
Palbociclib + Endocrine	Activation of HOX genes during differentiation	115	0.000587537	0.00745896
Palbociclib + Endocrine	Orc1 removal from chromatin	58	0.000625294	0.00787456
Palbociclib + Endocrine	Bacterial Infection Pathways	101	0.000629965	0.00787456
Palbociclib + Endocrine	Type I hemidesmosome assembly	10	0.000639957	0.0079384
Palbociclib + Endocrine	Signaling by the B Cell Receptor (BCR)	96	0.000658782	0.00805026
Palbociclib + Endocrine	EML4 and NUDC in mitotic spindle formation	116	0.000658883	0.00805026
Palbociclib + Endocrine	G0 and Early G1	27	0.000677829	0.00821994
Palbociclib + Endocrine	Regulation of PD-L1(CD274) expression	187	0.000712434	0.0085756
Palbociclib + Endocrine	Dengue Virus Infection	390	0.000750804	0.008971
Palbociclib + Endocrine	tRNA processing	111	0.000763295	0.00902695
Palbociclib + Endocrine	ESR-mediated signaling	211	0.000766597	0.00902695
Palbociclib + Endocrine	Termination of O-glycan biosynthesis	22	0.000848091	0.00984391
Palbociclib + Endocrine	Deubiquitination	249	0.000843497	0.00984391
Palbociclib + Endocrine	Defective C1GALT1C1 causes TNPS	16	0.000905517	0.0104359
Palbociclib + Endocrine	Dengue Virus-Host Interactions	282	0.000913232	0.0104507
Palbociclib + Endocrine	Translation	363	0.00094753	0.0107674
Palbociclib + Endocrine	Chemokine receptors bind chemokines	50	0.00100559	0.0113478
Palbociclib + Endocrine	SUMOylation of chromatin organization proteins	70	0.00104804	0.0117453
Palbociclib + Endocrine	CDK-mediated phosphorylation and removal of Cdc6	60	0.00106627	0.0118677
Palbociclib + Endocrine	Regulation of T cell activation by CD28 family	254	0.00107916	0.0119295
Palbociclib + Endocrine	Co-inhibition by PD-1	204	0.00111042	0.0121921
Palbociclib + Endocrine	Cyclin A:Cdk2-associated events at S phase entry	75	0.00115054	0.0125478
Palbociclib + Endocrine	DNA strand elongation	32	0.00121266	0.0131371
Palbociclib + Endocrine	HDR through Homologous Recombination (HRR)	70	0.00130321	0.0140246
Palbociclib + Endocrine	UCH proteinases	84	0.00135397	0.014475
Palbociclib + Endocrine	Homologous DNA Pairing and Strand Exchange	43	0.00142476	0.0151323
Palbociclib + Endocrine	Regulation of TP53 Activity	152	0.00144122	0.0152077
Palbociclib + Endocrine	Presynaptic phase of homologous DNA pairing and strand exchange	40	0.00146298	0.0152437
Palbociclib + Endocrine	Adherens junctions interactions	229	0.0014634	0.0152437
Palbociclib + Endocrine	Class A/1 (Rhodopsin-like receptors)	228	0.00156031	0.0161497
Palbociclib + Endocrine	SUMOylation of DNA replication proteins	45	0.00158341	0.016285
Palbociclib + Endocrine	Infection with Enterobacteria	40	0.00178634	0.0182259
Palbociclib + Endocrine	Ub-specific processing proteases	174	0.00179455	0.0182259
Palbociclib + Endocrine	Mitotic G2-G2/M phases	191	0.00184714	0.0186435
Palbociclib + Endocrine	G1/S-Specific Transcription	28	0.00192798	0.0193393
Palbociclib + Endocrine	Defective GALNT3 causes HFTC	15	0.0019607	0.0195469
Palbociclib + Endocrine	Activation of the pre-replicative complex	33	0.00199912	0.0196883
Palbociclib + Endocrine	G2/M Transition	189	0.00198947	0.0196883
Palbociclib + Endocrine	Regulation of PD-L1(CD274) transcription	94	0.00204128	0.0199825
Palbociclib + Endocrine	Cyclin E associated events during G1/S transition	73	0.00221046	0.021509
Palbociclib + Endocrine	Impaired BRCA2 binding to RAD51	35	0.00225452	0.0218071
Palbociclib + Endocrine	Defective GALNT12 causes CRCS1	15	0.00237948	0.0228796
Palbociclib + Endocrine	p130Cas linkage to MAPK signaling for integrins	14	0.00246819	0.023593
Palbociclib + Endocrine	NR1H2 and NR1H3-mediated signaling	42	0.00270563	0.0257114
Palbociclib + Endocrine	Cyclin A/B1/B2 associated events during G2/M transition	32	0.00305957	0.0289058
Palbociclib + Endocrine	Extension of Telomeres	51	0.00309523	0.0290737
Palbociclib + Endocrine	Diseases of DNA Double-Strand Break Repair	41	0.00314729	0.0292248
Palbociclib + Endocrine	Defective homologous recombination repair (HRR) due to BRCA2 loss of function	41	0.00314729	0.0292248
Palbociclib + Endocrine	Regulation of Insulin-like Growth Factor (IGF) transport and uptake by Insulin-like Growth Factor Binding Proteins (IGFBPs)	104	0.00322921	0.0298152
Palbociclib + Endocrine	Peptide ligand-binding receptors	130	0.00374872	0.0344162
Palbociclib + Endocrine	Dectin-2 family	23	0.00379027	0.0346022
Palbociclib + Endocrine	Autodegradation of Cdh1 by Cdh1:APC/C	54	0.00411903	0.0373934
Palbociclib + Endocrine	Extracellular matrix organization	296	0.00433393	0.0391257
Palbociclib + Endocrine	Stabilization of p53	44	0.00438014	0.0392845
Palbociclib + Endocrine	GPCR ligand binding	326	0.00439987	0.0392845
Palbociclib + Endocrine	GRB2:SOS provides linkage to MAPK signaling for Integrins	14	0.00443061	0.0393429
Palbociclib + Endocrine	APC/C:Cdc20 mediated degradation of Securin	55	0.00448587	0.0394029
Palbociclib + Endocrine	Protein ubiquitination	77	0.0044748	0.0394029
Palbociclib + Endocrine	p53-Dependent G1 DNA Damage Response	53	0.00488808	0.0424767
Palbociclib + Endocrine	p53-Dependent G1/S DNA damage checkpoint	53	0.00488808	0.0424767
Palbociclib + Endocrine	tRNA processing in the nucleus	57	0.00492103	0.0425355
Palbociclib + Endocrine	Downstream signaling events of B Cell Receptor (BCR)	67	0.00508964	0.0437601
Palbociclib + Endocrine	APC-Cdc20 mediated degradation of Nek2A	26	0.00512848	0.043862
Palbociclib + Endocrine	SCF-beta-TrCP mediated degradation of Emi1	42	0.00522474	0.0444513
Palbociclib + Endocrine	HDR through Single Strand Annealing (SSA)	37	0.00530622	0.0448474
Palbociclib + Endocrine	CLEC7A (Dectin-1) signaling	84	0.00532649	0.0448474
Palbociclib + Endocrine	Activation of RAC1	13	0.0054797	0.0458996
Palbociclib + Endocrine	Degradation of CDH1	52	0.00555528	0.046294
Palbociclib + Endocrine	ROS and RNS production in phagocytes	34	0.00564181	0.0467752
Palbociclib + Endocrine	Transcriptional Regulation by TP53	339	0.0057416	0.0473609

## Sheet: Supp_Fig_4
Treatment arm	ORR12	ESR1 module		Treatment arm	ORR12	21-gene RS ER module		Treatment arm	ORR12	SET ER,PR		Treatment arm	ORR12	Breast Cancer 360 : ER signaling
Paclitaxel	1	Low		Paclitaxel	1	Low		Palbociclib + ET	1	Low		Palbociclib + ET	1	Low
Palbociclib + ET	1	Low		Palbociclib + ET	1	Low		Palbociclib + ET	1	Low		Palbociclib + ET	1	Low
Paclitaxel	0	Low		Palbociclib + ET	1	Low		Paclitaxel	0	Low		Paclitaxel	0	Low
Palbociclib + ET	0	Low		Paclitaxel	0	Low		Palbociclib + ET	0	Low		Palbociclib + ET	0	Low
Paclitaxel	0	Low		Palbociclib + ET	0	Low		Paclitaxel	0	Low		Paclitaxel	0	Low
Palbociclib + ET	1	Low		Paclitaxel	0	Low		Palbociclib + ET	1	Low		Palbociclib + ET	1	Low
Palbociclib + ET	0	Low		Palbociclib + ET	1	Low		Palbociclib + ET	0	Low		Palbociclib + ET	0	Low
Paclitaxel	1	Low		Paclitaxel	1	Low		Palbociclib + ET	1	Low		Paclitaxel	1	Low
Palbociclib + ET	1	Low		Paclitaxel	1	Low		Paclitaxel	1	Low		Palbociclib + ET	1	Low
Paclitaxel	0	Low		Palbociclib + ET	1	Low		Palbociclib + ET	1	Low		Paclitaxel	0	Low
Paclitaxel	1	Low		Paclitaxel	1	Low		Paclitaxel	0	Low		Paclitaxel	1	Low
Palbociclib + ET	1	Low		Palbociclib + ET	1	Low		Paclitaxel	0	Low		Palbociclib + ET	1	Low
Paclitaxel	1	Low		Palbociclib + ET	1	Low		Paclitaxel	1	Low		Paclitaxel	1	Low
Palbociclib + ET	1	Low		Paclitaxel	0	Low		Palbociclib + ET	1	Low		Paclitaxel	0	Low
Paclitaxel	0	Low		Palbociclib + ET	1	Low		Paclitaxel	1	Low		Palbociclib + ET	1	Low
Palbociclib + ET	1	Low		Palbociclib + ET	1	Low		Paclitaxel	0	Low		Paclitaxel	0	Low
Palbociclib + ET	0	Low		Palbociclib + ET	1	Low		Palbociclib + ET	1	Low		Palbociclib + ET	1	Low
Paclitaxel	0	Low		Paclitaxel	1	Low		Paclitaxel	0	Low		Paclitaxel	1	Low
Paclitaxel	1	Low		Palbociclib + ET	1	Low		Palbociclib + ET	1	Low		Palbociclib + ET	1	Low
Palbociclib + ET	1	Low		Paclitaxel	1	Low		Paclitaxel	1	Low		Palbociclib + ET	1	Low
Palbociclib + ET	1	Low		Paclitaxel	0	Low		Palbociclib + ET	1	Low		Paclitaxel	1	Low
Paclitaxel	1	Low		Paclitaxel	1	Low		Palbociclib + ET	1	Low		Palbociclib + ET	1	Low
Palbociclib + ET	1	Low		Palbociclib + ET	0	Low		Paclitaxel	1	Low		Paclitaxel	1	Low
Paclitaxel	1	Low		Paclitaxel	1	Low		Palbociclib + ET	1	Low		Paclitaxel	0	Low
Paclitaxel	0	Low		Paclitaxel	1	Low		Paclitaxel	1	Low		Paclitaxel	1	Low
Palbociclib + ET	0	Low		Palbociclib + ET	1	Low		Paclitaxel	0	Low		Palbociclib + ET	0	Low
Paclitaxel	1	Low		Palbociclib + ET	0	Low		Palbociclib + ET	0	Low		Paclitaxel	1	Low
Paclitaxel	1	Low		Paclitaxel	1	Low		Paclitaxel	1	Low		Paclitaxel	1	Low
Palbociclib + ET	0	Low		Paclitaxel	1	Low		Paclitaxel	1	Low		Palbociclib + ET	0	Low
Palbociclib + ET	0	Low		Paclitaxel	1	Low		Palbociclib + ET	0	Low		Paclitaxel	1	Low
Paclitaxel	1	Low		Paclitaxel	1	Low		Paclitaxel	1	Low		Paclitaxel	1	Low
Paclitaxel	1	Low		Paclitaxel	1	Low		Paclitaxel	1	Low		Paclitaxel	1	Low
Palbociclib + ET	1	Low		Paclitaxel	1	Low		Paclitaxel	1	Low		Palbociclib + ET	1	Low
Paclitaxel	1	Low		Palbociclib + ET	1	Low		Paclitaxel	1	Low		Paclitaxel	1	Low
Paclitaxel	1	Low		Paclitaxel	0	Low		Paclitaxel	1	Low		Paclitaxel	1	Low
Palbociclib + ET	1	Low		Paclitaxel	1	Low		Palbociclib + ET	1	Low		Palbociclib + ET	1	Low
Paclitaxel	1	Low		Palbociclib + ET	1	Low		Paclitaxel	1	Low		Palbociclib + ET	1	Low
Palbociclib + ET	1	Low		Paclitaxel	1	Low		Palbociclib + ET	1	Low		Paclitaxel	1	Low
Paclitaxel	1	Low		Palbociclib + ET	0	Low		Paclitaxel	1	Low		Palbociclib + ET	1	Low
Palbociclib + ET	0	Low		Palbociclib + ET	1	Low		Palbociclib + ET	0	Low		Paclitaxel	1	Low
Palbociclib + ET	1	Low		Palbociclib + ET	0	Low		Palbociclib + ET	1	Low		Palbociclib + ET	0	Low
Palbociclib + ET	0	Low		Paclitaxel	1	Low		Palbociclib + ET	0	Low		Palbociclib + ET	1	Low
Paclitaxel	1	Low		Palbociclib + ET	0	Low		Paclitaxel	1	Low		Palbociclib + ET	0	Low
Palbociclib + ET	0	Low		Paclitaxel	0	Low		Palbociclib + ET	0	Low		Paclitaxel	1	Low
Paclitaxel	0	Low		Palbociclib + ET	0	Low		Paclitaxel	0	Low		Palbociclib + ET	0	Low
Paclitaxel	1	Low		Paclitaxel	1	Low		Paclitaxel	1	Low		Paclitaxel	0	Low
Paclitaxel	1	Low		Palbociclib + ET	1	Low		Paclitaxel	1	Low		Paclitaxel	1	Low
Palbociclib + ET	1	Low		Palbociclib + ET	0	Low		Palbociclib + ET	1	Low		Paclitaxel	1	Low
Palbociclib + ET	0	Low		Palbociclib + ET	0	Low		Palbociclib + ET	1	Low		Palbociclib + ET	1	Low
Palbociclib + ET	0	Low		Palbociclib + ET	0	Low		Palbociclib + ET	0	Low		Palbociclib + ET	0	Low
Palbociclib + ET	0	Low		Paclitaxel	1	Low		Palbociclib + ET	0	Low		Palbociclib + ET	0	Low
Palbociclib + ET	0	Low		Palbociclib + ET	1	Low		Palbociclib + ET	0	Low		Palbociclib + ET	0	Low
Paclitaxel	1	Low		Paclitaxel	1	Low		Palbociclib + ET	0	Low		Paclitaxel	1	Low
Palbociclib + ET	1	Low		Paclitaxel	0	Low		Paclitaxel	1	Low		Palbociclib + ET	1	Low
Paclitaxel	1	Low		Paclitaxel	1	Low		Palbociclib + ET	1	Low		Paclitaxel	1	Low
Palbociclib + ET	0	Low		Palbociclib + ET	0	Low		Paclitaxel	1	Low		Palbociclib + ET	0	Low
Paclitaxel	0	Low		Paclitaxel	1	Low		Palbociclib + ET	0	Low		Paclitaxel	0	Low
Paclitaxel	1	Low		Paclitaxel	0	Low		Paclitaxel	1	Low		Paclitaxel	1	Low
Palbociclib + ET	0	Low		Palbociclib + ET	0	Low		Palbociclib + ET	0	Low		Palbociclib + ET	0	Low
Paclitaxel	1	Low		Palbociclib + ET	0	Low		Palbociclib + ET	0	Low		Palbociclib + ET	0	Low
Paclitaxel	0	Low		Paclitaxel	0	Low		Paclitaxel	1	Low		Palbociclib + ET	0	Low
Palbociclib + ET	0	Low		Palbociclib + ET	0	Low		Palbociclib + ET	0	Low		Paclitaxel	1	Low
Paclitaxel	1	Low		Palbociclib + ET	1	Low		Palbociclib + ET	0	Low		Palbociclib + ET	0	Low
Palbociclib + ET	0	Low		Paclitaxel	1	Low		Paclitaxel	0	Low		Paclitaxel	1	Low
Paclitaxel	0	Low		Paclitaxel	1	Low		Palbociclib + ET	1	Low		Palbociclib + ET	0	Low
Palbociclib + ET	1	Low		Palbociclib + ET	0	Low		Paclitaxel	1	Low		Paclitaxel	0	Low
Paclitaxel	1	Low		Palbociclib + ET	0	Low		Paclitaxel	1	Low		Palbociclib + ET	1	Low
Palbociclib + ET	1	Low		Palbociclib + ET	0	Low		Palbociclib + ET	0	Low		Paclitaxel	1	Low
Paclitaxel	0	Low		Palbociclib + ET	1	Low		Palbociclib + ET	1	Low		Paclitaxel	1	Low
Paclitaxel	1	Low		Palbociclib + ET	0	Low		Paclitaxel	1	Low		Palbociclib + ET	1	Low
Paclitaxel	1	Low		Paclitaxel	1	Low		Paclitaxel	1	Low		Paclitaxel	1	Low
Paclitaxel	0	Low		Paclitaxel	0	Low		Paclitaxel	1	Low		Palbociclib + ET	0	Low
Paclitaxel	1	Low		Paclitaxel	1	Low		Palbociclib + ET	0	Low		Paclitaxel	1	Low
Paclitaxel	1	Low		Palbociclib + ET	0	Low		Palbociclib + ET	1	Low		Palbociclib + ET	1	Low
Palbociclib + ET	1	Low		Palbociclib + ET	1	Low		Paclitaxel	1	Low		Paclitaxel	1	Low
Paclitaxel	1	Low		Paclitaxel	1	Low		Paclitaxel	1	Low		Paclitaxel	1	Low
Palbociclib + ET	0	Low		Paclitaxel	1	Low		Paclitaxel	1	Low		Palbociclib + ET	0	Low
Paclitaxel	1	Low		Paclitaxel	1	Low		Palbociclib + ET	0	Low		Palbociclib + ET	0	Low
Palbociclib + ET	0	Low		Palbociclib + ET	0	Low		Palbociclib + ET	0	Low		Paclitaxel	1	Low
Palbociclib + ET	1	Low		Paclitaxel	1	Low		Paclitaxel	0	Low		Palbociclib + ET	1	Low
Palbociclib + ET	0	Low		Palbociclib + ET	0	Low		Palbociclib + ET	1	Low		Palbociclib + ET	0	Low
Paclitaxel	0	Low		Paclitaxel	0	Low		Paclitaxel	0	Low		Palbociclib + ET	1	High
Palbociclib + ET	1	High		Palbociclib + ET	1	High		Palbociclib + ET	1	High		Paclitaxel	1	High
Paclitaxel	1	High		Paclitaxel	1	High		Paclitaxel	1	High		Paclitaxel	1	High
Palbociclib + ET	0	High		Palbociclib + ET	0	High		Paclitaxel	1	High		Palbociclib + ET	0	High
Paclitaxel	1	High		Paclitaxel	1	High		Palbociclib + ET	0	High		Paclitaxel	1	High
Palbociclib + ET	1	High		Palbociclib + ET	1	High		Paclitaxel	1	High		Palbociclib + ET	1	High
Palbociclib + ET	1	High		Palbociclib + ET	1	High		Palbociclib + ET	1	High		Palbociclib + ET	1	High
Paclitaxel	0	High		Paclitaxel	0	High		Palbociclib + ET	1	High		Paclitaxel	0	High
Palbociclib + ET	0	High		Palbociclib + ET	0	High		Paclitaxel	0	High		Palbociclib + ET	0	High
Palbociclib + ET	1	High		Paclitaxel	0	High		Palbociclib + ET	0	High		Paclitaxel	0	High
Paclitaxel	0	High		Palbociclib + ET	0	High		Paclitaxel	0	High		Palbociclib + ET	0	High
Palbociclib + ET	0	High		Paclitaxel	0	High		Palbociclib + ET	0	High		Paclitaxel	0	High
Paclitaxel	0	High		Paclitaxel	0	High		Paclitaxel	0	High		Paclitaxel	0	High
Paclitaxel	0	High		Palbociclib + ET	0	High		Paclitaxel	0	High		Palbociclib + ET	1	High
Palbociclib + ET	1	High		Palbociclib + ET	1	High		Palbociclib + ET	1	High		Palbociclib + ET	1	High
Palbociclib + ET	1	High		Palbociclib + ET	1	High		Palbociclib + ET	0	High		Palbociclib + ET	0	High
Palbociclib + ET	0	High		Palbociclib + ET	1	High		Palbociclib + ET	0	High		Palbociclib + ET	0	High
Palbociclib + ET	0	High		Paclitaxel	0	High		Palbociclib + ET	0	High		Paclitaxel	0	High
Paclitaxel	0	High		Palbociclib + ET	0	High		Paclitaxel	0	High		Palbociclib + ET	0	High
Palbociclib + ET	0	High		Palbociclib + ET	0	High		Paclitaxel	1	High		Paclitaxel	0	High
Paclitaxel	0	High		Paclitaxel	0	High		Palbociclib + ET	1	High		Paclitaxel	1	High
Paclitaxel	1	High		Palbociclib + ET	0	High		Paclitaxel	0	High		Palbociclib + ET	1	High
Palbociclib + ET	1	High		Paclitaxel	0	High		Palbociclib + ET	1	High		Paclitaxel	0	High
Paclitaxel	0	High		Paclitaxel	1	High		Palbociclib + ET	0	High		Palbociclib + ET	1	High
Palbociclib + ET	1	High		Palbociclib + ET	1	High		Paclitaxel	0	High		Palbociclib + ET	0	High
Paclitaxel	0	High		Paclitaxel	0	High		Palbociclib + ET	0	High		Paclitaxel	0	High
Palbociclib + ET	0	High		Paclitaxel	0	High		Palbociclib + ET	0	High		Palbociclib + ET	0	High
Palbociclib + ET	0	High		Palbociclib + ET	0	High		Paclitaxel	1	High		Palbociclib + ET	0	High
Paclitaxel	1	High		Paclitaxel	1	High		Palbociclib + ET	1	High		Palbociclib + ET	1	High
Palbociclib + ET	1	High		Paclitaxel	0	High		Palbociclib + ET	0	High		Palbociclib + ET	0	High
Paclitaxel	1	High		Palbociclib + ET	0	High		Palbociclib + ET	1	High		Palbociclib + ET	1	High
Palbociclib + ET	1	High		Palbociclib + ET	0	High		Palbociclib + ET	1	High		Paclitaxel	1	High
Paclitaxel	1	High		Palbociclib + ET	0	High		Paclitaxel	1	High		Palbociclib + ET	0	High
Palbociclib + ET	0	High		Palbociclib + ET	1	High		Palbociclib + ET	0	High		Paclitaxel	0	High
Paclitaxel	0	High		Palbociclib + ET	1	High		Paclitaxel	0	High		Paclitaxel	1	High
Palbociclib + ET	1	High		Palbociclib + ET	0	High		Palbociclib + ET	1	High		Paclitaxel	1	High
Paclitaxel	1	High		Palbociclib + ET	1	High		Paclitaxel	1	High		Palbociclib + ET	0	High
Paclitaxel	1	High		Paclitaxel	1	High		Paclitaxel	1	High		Palbociclib + ET	1	High
Palbociclib + ET	0	High		Paclitaxel	1	High		Palbociclib + ET	0	High		Palbociclib + ET	0	High
Palbociclib + ET	1	High		Palbociclib + ET	0	High		Palbociclib + ET	1	High		Paclitaxel	1	High
Palbociclib + ET	0	High		Palbociclib + ET	1	High		Palbociclib + ET	0	High		Palbociclib + ET	1	High
Paclitaxel	1	High		Paclitaxel	1	High		Paclitaxel	1	High		Palbociclib + ET	1	High
Palbociclib + ET	1	High		Palbociclib + ET	1	High		Palbociclib + ET	1	High		Paclitaxel	0	High
Palbociclib + ET	1	High		Paclitaxel	1	High		Paclitaxel	0	High		Paclitaxel	0	High
Paclitaxel	0	High		Palbociclib + ET	1	High		Paclitaxel	0	High		Paclitaxel	0	High
Paclitaxel	0	High		Paclitaxel	0	High		Paclitaxel	0	High		Palbociclib + ET	0	High
Paclitaxel	0	High		Paclitaxel	0	High		Paclitaxel	1	High		Paclitaxel	1	High
Paclitaxel	1	High		Paclitaxel	0	High		Paclitaxel	1	High		Paclitaxel	1	High
Paclitaxel	1	High		Palbociclib + ET	0	High		Paclitaxel	0	High		Paclitaxel	1	High
Palbociclib + ET	0	High		Paclitaxel	1	High		Paclitaxel	1	High		Paclitaxel	0	High
Paclitaxel	1	High		Palbociclib + ET	0	High		Paclitaxel	0	High		Paclitaxel	0	High
Paclitaxel	0	High		Paclitaxel	1	High		Palbociclib + ET	0	High		Palbociclib + ET	0	High
Palbociclib + ET	0	High		Palbociclib + ET	0	High		Paclitaxel	0	High		Paclitaxel	0	High
Palbociclib + ET	0	High		Paclitaxel	1	High		Palbociclib + ET	0	High		Palbociclib + ET	0	High
Paclitaxel	0	High		Paclitaxel	0	High		Paclitaxel	1	High		Palbociclib + ET	0	High
Palbociclib + ET	0	High		Palbociclib + ET	0	High		Paclitaxel	0	High		Paclitaxel	0	High
Paclitaxel	1	High		Palbociclib + ET	0	High		Palbociclib + ET	0	High		Palbociclib + ET	0	High
Palbociclib + ET	0	High		Paclitaxel	1	High		Palbociclib + ET	0	High		Palbociclib + ET	0	High
Paclitaxel	0	High		Paclitaxel	0	High		Paclitaxel	0	High		Paclitaxel	0	High
Palbociclib + ET	0	High		Palbociclib + ET	0	High		Palbociclib + ET	0	High		Palbociclib + ET	0	High
Palbociclib + ET	0	High		Paclitaxel	0	High		Paclitaxel	0	High		Paclitaxel	0	High
Paclitaxel	0	High		Palbociclib + ET	0	High		Palbociclib + ET	0	High		Palbociclib + ET	1	High
Palbociclib + ET	0	High		Paclitaxel	0	High		Paclitaxel	0	High		Palbociclib + ET	0	High
Paclitaxel	0	High		Paclitaxel	0	High		Palbociclib + ET	1	High		Paclitaxel	0	High
Palbociclib + ET	1	High		Palbociclib + ET	1	High		Palbociclib + ET	0	High		Paclitaxel	1	High
Palbociclib + ET	0	High		Paclitaxel	0	High		Paclitaxel	0	High		Palbociclib + ET	0	High
Palbociclib + ET	0	High		Paclitaxel	1	High		Palbociclib + ET	0	High		Palbociclib + ET	0	High
Palbociclib + ET	0	High		Palbociclib + ET	0	High		Palbociclib + ET	0	High		Paclitaxel	0	High
Palbociclib + ET	1	High		Palbociclib + ET	1	High		Paclitaxel	0	High		Palbociclib + ET	1	High
Palbociclib + ET	0	High		Palbociclib + ET	1	High		Palbociclib + ET	1	High		Paclitaxel	1	High
Palbociclib + ET	1	High		Paclitaxel	1	High		Palbociclib + ET	1	High		Palbociclib + ET	1	High
Palbociclib + ET	0	High		Palbociclib + ET	0	High		Paclitaxel	1	High		Paclitaxel	1	High
Paclitaxel	0	High		Paclitaxel	0	High		Palbociclib + ET	0	High		Palbociclib + ET	0	High
Paclitaxel	1	High		Palbociclib + ET	0	High		Paclitaxel	0	High		Paclitaxel	0	High
Paclitaxel	1	High		Paclitaxel	0	High		Palbociclib + ET	0	High		Palbociclib + ET	0	High
Palbociclib + ET	0	High		Palbociclib + ET	0	High		Paclitaxel	1	High		Paclitaxel	1	High
Paclitaxel	0	High		Paclitaxel	1	High		Paclitaxel	0	High		Paclitaxel	0	High
Palbociclib + ET	0	High		Palbociclib + ET	1	High		Palbociclib + ET	0	High		Palbociclib + ET	0	High
Paclitaxel	0	High		Palbociclib + ET	1	High		Paclitaxel	1	High		Paclitaxel	0	High
Paclitaxel	1	High		Palbociclib + ET	0	High		Palbociclib + ET	1	High		Palbociclib + ET	1	High
Palbociclib + ET	1	High		Paclitaxel	0	High		Palbociclib + ET	0	High		Paclitaxel	0	High
Paclitaxel	0	High		Paclitaxel	0	High		Paclitaxel	0	High		Paclitaxel	0	High

[truncated: 16 more sheets: Supp_Fig_5, Supp_Fig_6, Supp_Fig_7, Supp_Fig_8, Supp_Fig_9, Supp_Fig_10A, Supp_Fig_10B, Supp_Fig_11A, Supp_Fig_11B, Supp_Fig_12, Supp_Fig_13, Supp_Fig_14A, Supp_Fig_14B, Supp_Fig_14C, Supp_Fig_16A, Supp_Fig_17A]
